# Supplementary material for: catena-Poly[[dianilinedichloridocopper(II)]-μ2-2,5-bis­(4-pyrid­yl)-1,3,4-oxadiazole]
Source: Acta Crystallogr Sect E Struct Rep Online. 2009 Dec 24;66(Pt 1):m97. doi: 10.1107/S1600536809054191 (PMC2980127; doi:10.1107/S1600536809054191)
Supplement: Supplementary file 1 [file e-66-00m97-sup1.cif]

##############################################################################
###                                                                        ###
###        Electronic paper (Acta Crystallographica Section E)             ###
###                                                                        ###
##############################################################################
#                                                                            #
# This CIF contains the data in a paper accepted for publication in Acta     #
# Crystallographica Section E. It conforms to the requirements of Notes      #
# for Authors for Section E, and has been peer reviewed under the auspices   #
# of the IUCr Commission on Journals.                                        #
#                                                                            #
# Full details of the Crystallographic Information File format               #
# are given in the paper "The Crystallographic Information File (CIF):       #
# a New Standard Archive File for Crystallography" by S. R. Hall, F. H.      #
# Allen and I. D. Brown [Acta Cryst. (1991), A47, 655-685].                  #
#                                                                            #
# The current version of the core CIF dictionary is obtainable from          #
# ftp://ftp.iucr.org/pub/cif_core.dic. The current version number is 2.4.    #
#                                                                            #
# Software is freely available for graphical display of the structure(s) in  #
# this CIF.  For information consult the CIF home page http://www.iucr.org/  #
# cif/home.html                                                              #
#                                                                            #
# This file may be used for bona fide research purposes within the           #
# scientific community so long as proper attribution is given to the journal # 
# article from which it was obtained.                                        #
#                                                                            #
##############################################################################
                                             
data_I
_audit_creation_method     'SHELXTL (Sheldrick, 2008)'
_chemical_name_systematic
;
<i>catena</i>-Poly[[dianilinedichloridocopper(II)]-\m~2~-2,5-
bis(4-pyridyl)-1,3,4-oxadiazole]
;
_chemical_name_common     ?
_chemical_formula_moiety     'C24 H22 Cl2 Cu N6 O'
_chemical_formula_sum     'C24 H22 Cl2 Cu N6 O'
_chemical_formula_iupac     '[Cu Cl2 (C6 H7 N)2 (C12 H8 N4 O)]'
_chemical_formula_weight     544.93
_chemical_melting_point     ?
_symmetry_cell_setting     monoclinic
_symmetry_space_group_name_H-M     'C 2/c'
_symmetry_space_group_name_Hall     '-C 2yc'
loop_
    _symmetry_equiv_pos_as_xyz
    'x, y, z'
    '-x, y, -z+1/2'
    'x+1/2, y+1/2, z'
    '-x+1/2, y+1/2, -z+1/2'
    '-x, -y, -z'
    'x, -y, z-1/2'
    '-x+1/2, -y+1/2, -z'
    'x+1/2, -y+1/2, z-1/2'
_cell_length_a     27.028(5)
_cell_length_b     12.618(3)
_cell_length_c     6.7904(14)
_cell_angle_alpha     90.00
_cell_angle_beta     94.96(3)
_cell_angle_gamma     90.00
_cell_volume     2307.1(8)
_cell_formula_units_Z     4
_cell_measurement_reflns_used     4915
_cell_measurement_theta_min     3.0112
_cell_measurement_theta_max     28.9229
_cell_measurement_temperature     293(2)
_exptl_crystal_description     'Prism'
_exptl_crystal_colour     'Black'
_exptl_crystal_size_max     0.20
_exptl_crystal_size_mid     0.20
_exptl_crystal_size_min     0.20
_exptl_crystal_density_diffrn     1.569
_exptl_crystal_density_meas     ?
_exptl_crystal_density_method     'not measured'
_exptl_crystal_F_000     1116
_exptl_absorpt_coefficient_mu     1.209
_exptl_absorpt_correction_type     'multi-scan'
_exptl_absorpt_process_details     '(ABSCOR; Higashi, 1995)'
_exptl_absorpt_correction_T_min     0.3294
_exptl_absorpt_correction_T_max     0.4627
_exptl_special_details
;
;
_diffrn_ambient_temperature     293(2)
_diffrn_radiation_type     MoK\a
_diffrn_radiation_wavelength     0.71073
_diffrn_radiation_source     'fine-focus sealed tube'
_diffrn_radiation_monochromator     graphite
_diffrn_measurement_device_type     'Rigaku CCD area-detector'
_diffrn_measurement_method     'phi and omega scans'
_diffrn_detector_area_resol_mean     28.5714
_diffrn_reflns_number     5331
_diffrn_reflns_av_R_equivalents     0.0183
_diffrn_reflns_av_sigmaI/netI     0.0209
_diffrn_reflns_theta_min     3.03
_diffrn_reflns_theta_max     26.04
_diffrn_reflns_theta_full     26.04
_diffrn_measured_fraction_theta_max     0.977
_diffrn_measured_fraction_theta_full     0.977
_diffrn_reflns_limit_h_min     -28
_diffrn_reflns_limit_h_max     33
_diffrn_reflns_limit_k_min     -15
_diffrn_reflns_limit_k_max     13
_diffrn_reflns_limit_l_min     -8
_diffrn_reflns_limit_l_max     8
_diffrn_standards_number     0
_diffrn_standards_interval_count     ?
_diffrn_standards_interval_time     ?
_diffrn_standards_decay_%     ?
_refine_special_details
;
Refinement of <i>F</i>^2^ against ALL reflections. The weighted <i>R</i>-factor
<i>wR</i> and goodness of fit <i>S</i> are based on <i>F</i>^2^, conventional
<i>R</i>-factors <i>R</i> are based on <i>F</i>, with <i>F</i> set to zero for
negative <i>F</i>^2^. The threshold expression of <i>F</i>^2^ >
\s(<i>F</i>^2^) is used only for calculating <i>R</i>-factors(gt) <i>etc</i>.
and is not relevant to the choice of reflections for refinement.
<i>R</i>-factors based on <i>F</i>^2^ are statistically about twice as large
as those based on <i>F</i>, and <i>R</i>- factors based on ALL data will be
even larger.
;
_reflns_number_total     2233
_reflns_number_gt     2106
_reflns_threshold_expression     I>2\s(I)
_refine_ls_structure_factor_coef     Fsqd
_refine_ls_matrix_type     full
_refine_ls_R_factor_all     0.0354
_refine_ls_R_factor_gt     0.0332
_refine_ls_wR_factor_gt     0.0838
_refine_ls_wR_factor_ref     0.0854
_refine_ls_goodness_of_fit_ref     1.035
_refine_ls_restrained_S_all     1.035
_refine_ls_number_reflns     2233
_refine_ls_number_parameters     156
_refine_ls_number_restraints     0
_refine_ls_hydrogen_treatment     'constr'
_refine_ls_weighting_scheme     calc
_refine_ls_weighting_details
         'calc w=1/[\s^2^(Fo^2^)+(0.0436P)^2^+2.9828P] where P=(Fo^2^+2Fc^2^)/3'
_atom_sites_solution_hydrogens     geom
_atom_sites_solution_primary     direct
_atom_sites_solution_secondary     difmap
_refine_ls_shift/su_max     0.000
_refine_ls_shift/su_mean     0.000
_refine_diff_density_max     0.332
_refine_diff_density_min     -0.311
_refine_ls_extinction_method     none
_refine_ls_extinction_coef     ?
loop_
    _atom_type_symbol
    _atom_type_description
    _atom_type_scat_dispersion_real
    _atom_type_scat_dispersion_imag
    _atom_type_scat_source
    'C' 'C' 0.0033 0.0016
                         'International Tables Vol C Tables 4.2.6.8 and 6.1.1.4'
    'H' 'H' 0.0000 0.0000
                         'International Tables Vol C Tables 4.2.6.8 and 6.1.1.4'
    'Cl' 'Cl' 0.1484 0.1585
                         'International Tables Vol C Tables 4.2.6.8 and 6.1.1.4'
    'Cu' 'Cu' 0.3201 1.2651
                         'International Tables Vol C Tables 4.2.6.8 and 6.1.1.4'
    'N' 'N' 0.0061 0.0033
                         'International Tables Vol C Tables 4.2.6.8 and 6.1.1.4'
    'O' 'O' 0.0106 0.0060
                         'International Tables Vol C Tables 4.2.6.8 and 6.1.1.4'
_computing_data_collection     'CrystalClear (Rigaku, 2008)'
_computing_cell_refinement     'CrystalClear (Rigaku, 2008)'
_computing_data_reduction     'CrystalClear (Rigaku, 2008)'
_computing_structure_solution     'SHELXS97 (Sheldrick, 2008)'
_computing_structure_refinement     'SHELXL97 (Sheldrick, 2008)'
_computing_molecular_graphics     'SHELXTL (Sheldrick, 2008)'
_computing_publication_material     'SHELXTL (Sheldrick, 2008)'
loop_
    _atom_site_type_symbol
    _atom_site_label
    _atom_site_fract_x
    _atom_site_fract_y
    _atom_site_fract_z
    _atom_site_U_iso_or_equiv
    _atom_site_adp_type
    _atom_site_calc_flag
    _atom_site_refinement_flags
    _atom_site_occupancy
    _atom_site_disorder_assembly
    _atom_site_disorder_group
    Cu Cu1 -0.2500 0.2500 0.0000 0.03226(14) Uani d S 1 . .
    Cl Cl1 -0.25356(2) 0.38364(4) -0.32770(8) 0.03830(16) Uani d . 1 . .
    O O1 -0.5000 0.13053(16) -0.2500 0.0314(4) Uani d S 1 . .
    N N1 -0.21455(6) 0.14463(14) -0.1808(3) 0.0307(4) Uani d . 1 . .
    H H1A -0.2260 0.0793 -0.1575 0.037 Uiso calc R 1 . .
    H H1B -0.2248 0.1606 -0.3069 0.037 Uiso calc R 1 . .
    N N2 -0.47412(6) -0.03453(15) -0.2314(3) 0.0439(5) Uani d . 1 . .
    N N3 -0.31537(6) 0.18313(14) -0.1116(2) 0.0302(4) Uani d . 1 . .
    C C1 -0.16136(8) 0.13839(16) -0.1674(3) 0.0297(4) Uani d . 1 . .
    C C2 -0.35055(8) 0.24122(16) -0.2121(3) 0.0318(5) Uani d . 1 . .
    H H2C -0.3421 0.3077 -0.2578 0.038 Uiso calc R 1 . .
    C C3 -0.13423(9) 0.21652(19) -0.2524(3) 0.0384(5) Uani d . 1 . .
    H H3A -0.1504 0.2698 -0.3277 0.046 Uiso calc R 1 . .
    C C4 -0.37354(7) 0.04244(17) -0.0989(3) 0.0327(5) Uani d . 1 . .
    H H4A -0.3801 -0.0273 -0.0650 0.039 Uiso calc R 1 . .
    C C5 -0.41057(7) 0.10551(16) -0.1900(3) 0.0294(4) Uani d . 1 . .
    C C6 -0.13728(9) 0.05767(19) -0.0619(3) 0.0393(5) Uani d . 1 . .
    H H6A -0.1554 0.0039 -0.0081 0.047 Uiso calc R 1 . .
    C C7 -0.46097(7) 0.06337(17) -0.2226(3) 0.0316(4) Uani d . 1 . .
    C C8 -0.08592(10) 0.0568(2) -0.0361(4) 0.0526(7) Uani d . 1 . .
    H H8A -0.0696 0.0023 0.0355 0.063 Uiso calc R 1 . .
    C C9 -0.32679(7) 0.08464(17) -0.0592(3) 0.0315(4) Uani d . 1 . .
    H H9A -0.3022 0.0430 0.0065 0.038 Uiso calc R 1 . .
    C C10 -0.39873(8) 0.20621(17) -0.2503(3) 0.0324(4) Uani d . 1 . .
    H H10A -0.4227 0.2495 -0.3153 0.039 Uiso calc R 1 . .
    C C11 -0.05886(9) 0.1359(2) -0.1157(4) 0.0546(7) Uani d . 1 . .
    H H11A -0.0244 0.1357 -0.0958 0.066 Uiso calc R 1 . .
    C C12 -0.08290(9) 0.2150(2) -0.2247(4) 0.0489(6) Uani d . 1 . .
    H H12A -0.0646 0.2678 -0.2804 0.059 Uiso calc R 1 . .
loop_
    _atom_site_aniso_label
    _atom_site_aniso_U_11
    _atom_site_aniso_U_22
    _atom_site_aniso_U_33
    _atom_site_aniso_U_12
    _atom_site_aniso_U_13
    _atom_site_aniso_U_23
    Cu1 0.0197(2) 0.0341(2) 0.0427(2) -0.00195(14) 0.00072(15) -0.00980(15)
    Cl1 0.0389(3) 0.0335(3) 0.0414(3) -0.0028(2) -0.0027(2) 0.0045(2)
    O1 0.0211(9) 0.0319(10) 0.0406(11) 0.000 -0.0006(8) 0.000
    N1 0.0295(9) 0.0312(9) 0.0313(9) -0.0004(7) 0.0024(7) 0.0004(7)
    N2 0.0222(9) 0.0345(10) 0.0735(14) 0.0003(8) -0.0040(9) 0.0004(9)
    N3 0.0229(8) 0.0341(9) 0.0336(9) 0.0001(7) 0.0016(7) -0.0058(7)
    C1 0.0298(10) 0.0310(10) 0.0287(10) 0.0015(8) 0.0055(8) -0.0039(8)
    C2 0.0296(11) 0.0328(11) 0.0331(11) -0.0014(8) 0.0034(9) 0.0006(8)
    C3 0.0409(13) 0.0385(12) 0.0368(12) -0.0018(10) 0.0094(10) 0.0013(9)
    C4 0.0268(10) 0.0313(10) 0.0395(11) 0.0012(9) 0.0004(8) -0.0019(9)
    C5 0.0225(10) 0.0345(11) 0.0310(10) -0.0015(8) 0.0010(8) -0.0046(8)
    C6 0.0396(12) 0.0385(12) 0.0405(12) 0.0028(10) 0.0072(10) 0.0022(10)
    C7 0.0230(9) 0.0337(11) 0.0375(11) 0.0034(9) -0.0005(8) -0.0008(9)
    C8 0.0423(14) 0.0611(17) 0.0538(15) 0.0199(13) 0.0007(11) 0.0028(13)
    C9 0.0245(10) 0.0323(10) 0.0371(11) 0.0027(9) -0.0009(8) -0.0031(9)
    C10 0.0261(10) 0.0364(11) 0.0341(11) 0.0035(9) -0.0018(8) 0.0016(9)
    C11 0.0289(12) 0.0780(19) 0.0577(16) 0.0022(13) 0.0085(11) -0.0111(14)
    C12 0.0421(13) 0.0549(15) 0.0522(15) -0.0115(12) 0.0191(12) -0.0065(12)
_geom_special_details
;
All e.s.d.'s (except the e.s.d. in the dihedral angle between two l.s. planes)
are estimated using the full covariance matrix. The cell e.s.d.'s are taken
into account individually in the estimation of e.s.d.'s in distances, angles
and torsion angles; correlations between e.s.d.'s in cell parameters are only
used when they are defined by crystal symmetry. An approximate (isotropic)
treatment of cell e.s.d.'s is used for estimating e.s.d.'s involving l.s.
planes.
;
loop_
    _geom_bond_atom_site_label_1
    _geom_bond_atom_site_label_2
    _geom_bond_site_symmetry_2
    _geom_bond_distance
    _geom_bond_publ_flag
    Cu1 N3 7_455 2.0436(17) ?
    Cu1 N3 . 2.0436(17) ?
    Cu1 N1 7_455 2.0966(17) ?
    Cu1 N1 . 2.0966(17) ?
    Cu1 Cl1 . 2.7870(7) ?
    Cu1 Cl1 7_455 2.7870(7) ?
    O1 C7 . 1.353(2) ?
    O1 C7 2_454 1.353(2) ?
    N1 C1 . 1.435(3) ?
    N1 H1A . 0.9000 ?
    N1 H1B . 0.9000 ?
    N2 C7 . 1.285(3) ?
    N2 N2 2_454 1.400(3) ?
    N3 C9 . 1.336(3) ?
    N3 C2 . 1.340(3) ?
    C1 C6 . 1.376(3) ?
    C1 C3 . 1.384(3) ?
    C2 C10 . 1.378(3) ?
    C2 H2C . 0.9300 ?
    C3 C12 . 1.384(3) ?
    C3 H3A . 0.9300 ?
    C4 C9 . 1.376(3) ?
    C4 C5 . 1.383(3) ?
    C4 H4A . 0.9300 ?
    C5 C10 . 1.381(3) ?
    C5 C7 . 1.461(3) ?
    C6 C8 . 1.384(3) ?
    C6 H6A . 0.9300 ?
    C8 C11 . 1.375(4) ?
    C8 H8A . 0.9300 ?
    C9 H9A . 0.9300 ?
    C10 H10A . 0.9300 ?
    C11 C12 . 1.372(4) ?
    C11 H11A . 0.9300 ?
    C12 H12A . 0.9300 ?
loop_
    _geom_angle_atom_site_label_1
    _geom_angle_atom_site_label_2
    _geom_angle_atom_site_label_3
    _geom_angle_site_symmetry_1
    _geom_angle_site_symmetry_3
    _geom_angle
    _geom_angle_publ_flag
    N3 Cu1 N3 7_455 . 180.00 ?
    N3 Cu1 N1 7_455 7_455 86.87(7) ?
    N3 Cu1 N1 . 7_455 93.13(7) ?
    N3 Cu1 N1 7_455 . 93.13(7) ?
    N3 Cu1 N1 . . 86.87(7) ?
    N1 Cu1 N1 7_455 . 180.00 ?
    N3 Cu1 Cl1 7_455 . 90.87(6) ?
    N3 Cu1 Cl1 . . 89.13(6) ?
    N1 Cu1 Cl1 7_455 . 95.61(5) ?
    N1 Cu1 Cl1 . . 84.39(5) ?
    N3 Cu1 Cl1 7_455 7_455 89.13(6) ?
    N3 Cu1 Cl1 . 7_455 90.87(6) ?
    N1 Cu1 Cl1 7_455 7_455 84.39(5) ?
    N1 Cu1 Cl1 . 7_455 95.61(5) ?
    Cl1 Cu1 Cl1 . 7_455 180.00 ?
    C7 O1 C7 . 2_454 102.5(2) ?
    C1 N1 Cu1 . . 120.26(13) ?
    C1 N1 H1A . . 107.3 ?
    Cu1 N1 H1A . . 107.3 ?
    C1 N1 H1B . . 107.3 ?
    Cu1 N1 H1B . . 107.3 ?
    H1A N1 H1B . . 106.9 ?
    C7 N2 N2 . 2_454 106.03(12) ?
    C9 N3 C2 . . 118.33(18) ?
    C9 N3 Cu1 . . 119.83(14) ?
    C2 N3 Cu1 . . 121.05(14) ?
    C6 C1 C3 . . 120.0(2) ?
    C6 C1 N1 . . 119.99(19) ?
    C3 C1 N1 . . 119.90(19) ?
    N3 C2 C10 . . 122.5(2) ?
    N3 C2 H2C . . 118.7 ?
    C10 C2 H2C . . 118.7 ?
    C12 C3 C1 . . 119.6(2) ?
    C12 C3 H3A . . 120.2 ?
    C1 C3 H3A . . 120.2 ?
    C9 C4 C5 . . 118.8(2) ?
    C9 C4 H4A . . 120.6 ?
    C5 C4 H4A . . 120.6 ?
    C10 C5 C4 . . 119.00(19) ?
    C10 C5 C7 . . 121.81(19) ?
    C4 C5 C7 . . 119.19(19) ?
    C1 C6 C8 . . 119.7(2) ?
    C1 C6 H6A . . 120.1 ?
    C8 C6 H6A . . 120.1 ?
    N2 C7 O1 . . 112.73(18) ?
    N2 C7 C5 . . 127.37(19) ?
    O1 C7 C5 . . 119.89(18) ?
    C11 C8 C6 . . 120.4(2) ?
    C11 C8 H8A . . 119.8 ?
    C6 C8 H8A . . 119.8 ?
    N3 C9 C4 . . 122.48(19) ?
    N3 C9 H9A . . 118.8 ?
    C4 C9 H9A . . 118.8 ?
    C2 C10 C5 . . 118.60(19) ?
    C2 C10 H10A . . 120.7 ?
    C5 C10 H10A . . 120.7 ?
    C12 C11 C8 . . 119.8(2) ?
    C12 C11 H11A . . 120.1 ?
    C8 C11 H11A . . 120.1 ?
    C11 C12 C3 . . 120.4(2) ?
    C11 C12 H12A . . 119.8 ?
    C3 C12 H12A . . 119.8 ?
loop_
    _geom_hbond_atom_site_label_D
    _geom_hbond_atom_site_label_H
    _geom_hbond_atom_site_label_A
    _geom_hbond_site_symmetry_A
    _geom_hbond_distance_DH
    _geom_hbond_distance_HA
    _geom_hbond_distance_DA
    _geom_hbond_angle_DHA
    N1 H1A Cl1 4_444 0.90 2.53 3.406(2) 165
    N1 H1B Cl1 7_454 0.90 2.56 3.393(2) 154
    C9 H9A Cl1 7_455 0.93 2.70 3.285(2) 121
    C2 H2C Cl1 . 0.93 2.66 3.328(2) 129
data_global
_journal_date_recd_electronic     2009-12-02
_journal_date_accepted     2009-12-16
_journal_name_full     'Acta Crystallographica, Section E'
_journal_year     2010
_journal_volume     66
_journal_issue      1
_journal_page_first     m97
_journal_page_last     m97
_journal_paper_category     QM
_journal_coeditor_code     PV2245
_publ_contact_author_name     'Professor C. Zhang'
_publ_contact_author_address
;
Research Center for Advanced Molecular Materials
School of Chemistry and Chemical Engineering
Scientific Research Academy
Jiangsu University
301 Xuefu Road, Zhenjiang 212013, Jiangsu
People's Republic of China
;
_publ_contact_author_email     'chizhang@ujs.edu.cn'
_publ_contact_author_fax     '+86 511 8879 7815'
_publ_contact_author_phone     '+86 511 8879 7815'
_publ_section_title
;\
<i>catena</i>-Poly[[dianilinedichloridocopper(II)]-\m~2~-2,5-bis(4-pyridyl)-1,\
3,4-oxadiazole]
;
loop_
    _publ_author_name
    _publ_author_address
    'Meng, Qinglong'
;
School of Chemistry and Chemical Engineering
Jiangsu University
301 Xuefu Road, Zhenjiang 212013, Jiangsu
People's Republic of China
;
    'Wu, Yiming'
;
School of Chemistry and Chemical Engineering
Jiangsu University
301 Xuefu Road, Zhenjiang 212013, Jiangsu
People's Republic of China
;
    'Zhang, Chi'
;
Research Center for Advanced Molecular Materials
School of Chemistry and Chemical Engineering
Scientific Research Academy
Jiangsu University
301 Xuefu Road, Zhenjiang 212013, Jiangsu
People's Republic of China
;
