# Supplementary material for: catena-Poly[[dianilinedichloridocopper(II)]-μ2-2,5-bis­(4-pyrid­yl)-1,3,4-oxadiazole]
Source: Acta Crystallogr Sect E Struct Rep Online. 2009 Dec 24;66(Pt 1):m97. doi: 10.1107/S1600536809054191 (PMC2980127; doi:10.1107/S1600536809054191)
Supplement: Supplementary file 2 [file e-66-00m97-Isup2.hkl]

# 
# h,k,l, Fc-squared, Fo-squared, sigma(Fo-squared) and status flag 
# 
data_I
_shelx_title ' s in C2/c                        C2/c' 
_shelx_refln_list_code          4 
_shelx_F_calc_maximum      302.34 
_exptl_crystal_F_000      1115.73 
_reflns_d_resolution_high  0.8094 
 
loop_ 
 _symmetry_equiv_pos_as_xyz 
 'x, y, z' 
 '-x, y, -z+1/2' 
 'x+1/2, y+1/2, z' 
 '-x+1/2, y+1/2, -z+1/2' 
 '-x, -y, -z' 
 'x, -y, z-1/2' 
 '-x+1/2, -y+1/2, -z' 
 'x+1/2, -y+1/2, z-1/2' 
 
_cell_length_a    27.0280 
_cell_length_b    12.6180 
_cell_length_c     6.7904 
_cell_angle_alpha  90.000 
_cell_angle_beta   94.960 
_cell_angle_gamma  90.000 
 
_shelx_F_squared_multiplier     1.000 
 
loop_ 
 _refln_index_h 
 _refln_index_k 
 _refln_index_l 
 _refln_F_squared_calc 
 _refln_F_squared_meas 
 _refln_F_squared_sigma 
 _refln_observed_status 
   4   0   0     2256.01     2589.69     17.66 o 
   6   0   0    28172.09    27131.58     82.64 o 
  10   0   0    33050.40    31591.44    100.96 o 
  12   0   0    35074.41    34625.54    950.71 o 
  14   0   0    12785.73    12519.33    134.84 o 
  16   0   0     6998.78     6537.03    119.03 o 
  18   0   0    20449.87    20994.32    311.06 o 
  20   0   0     6484.04     6721.66    348.44 o 
  22   0   0     1886.59     2019.65     31.37 o 
  24   0   0     8744.56     8978.74    144.24 o 
  26   0   0     7258.76     7316.55    103.25 o 
  28   0   0     3653.82     4094.35    163.96 o 
  30   0   0     2306.62     2417.79    101.80 o 
  32   0   0     4302.07     4157.57    132.12 o 
   5   1   0     2692.30     2642.93     21.28 o 
   7   1   0     6350.13     6231.08     21.07 o 
   9   1   0       10.20       33.84      2.24 o 
  11   1   0     4372.68     4294.38     31.11 o 
  13   1   0    10844.94    11729.32     89.09 o 
  15   1   0      694.04      822.60     35.70 o 
  17   1   0        0.08        5.74      2.89 o 
  19   1   0      314.84      303.92     10.18 o 
  21   1   0      154.84      149.85      9.73 o 
  23   1   0      602.76      640.45     11.96 o 
  25   1   0       11.97       13.26      3.34 o 
  27   1   0      342.71      278.27     31.88 o 
  29   1   0        9.24        2.99      3.98 o 
  31   1   0      345.28      348.18     18.34 o 
  33   1   0        7.96       29.79     10.72 o 
   2   2   0    31083.23    29921.45    118.11 o 
   4   2   0      735.27      656.58     16.78 o 
   6   2   0    10455.41     9897.57     30.22 o 
   8   2   0     3102.64     2831.18     11.50 o 
  10   2   0     4201.70     3754.69     19.49 o 
  12   2   0    14598.48    15047.08    112.77 o 
  14   2   0     1010.25      863.83     14.35 o 
  16   2   0     4567.42     4523.69     41.66 o 
  18   2   0     1588.38     1435.07     30.59 o 
  20   2   0     8201.17     8313.42    101.14 o 
  22   2   0     1705.82     1645.42     33.37 o 
  24   2   0      241.72      242.01     11.42 o 
  26   2   0      858.12      974.51     16.91 o 
  28   2   0     1991.78     1887.00    109.43 o 
  30   2   0     1696.36     1717.54     73.64 o 
  32   2   0      693.54      600.85     67.56 o 
   1   3   0     3040.79     2955.70     11.08 o 
   3   3   0       32.19       71.62      6.14 o 
   5   3   0     1661.19     1666.16     14.41 o 
   7   3   0      344.03      286.68      6.94 o 
   9   3   0        0.39        5.67      2.80 o 
  11   3   0    15203.99    17046.09    249.20 o 
  13   3   0       53.31       49.28      2.71 o 
  15   3   0      187.33      173.83      5.87 o 
  17   3   0       59.35       86.15      5.24 o 
  19   3   0       80.09       84.82      5.56 o 
  21   3   0     2683.17     2692.17     40.24 o 
  23   3   0      106.95      121.69      8.26 o 
  25   3   0      309.96      368.04     27.06 o 
  27   3   0      893.59      768.36     21.68 o 
  29   3   0       14.74        1.68      5.47 o 
  31   3   0        6.22        4.86      7.19 o 
   0   4   0      224.30      295.89     19.37 o 
   2   4   0     1142.76     1267.24     17.97 o 
   4   4   0     8213.06     8604.79     54.19 o 
   6   4   0      116.71       95.41      6.48 o 
   8   4   0     4365.52     4565.04     15.14 o 
  10   4   0     1830.82     1852.76     16.78 o 
  12   4   0      469.75      624.69      6.69 o 
  14   4   0      561.94      565.54     16.62 o 
  16   4   0       72.57       69.08      4.07 o 
  18   4   0     5837.69     5958.48     60.77 o 
  20   4   0       41.28       40.95      4.28 o 
  22   4   0      502.41      516.56     30.76 o 
  24   4   0      100.96       77.87      8.03 o 
  26   4   0       37.73       37.17      5.44 o 
  28   4   0      181.72      167.42     31.10 o 
  30   4   0      208.37      258.86     24.83 o 
  32   4   0       15.67       31.56     11.38 o 
   1   5   0       54.79       63.07      3.94 o 
   3   5   0      521.39      529.19      5.49 o 
   5   5   0     1141.35     1239.39     25.73 o 
   7   5   0      202.78      138.08     12.93 o 
   9   5   0      261.27      221.82      9.40 o 
  11   5   0      738.29      689.46      9.03 o 
  13   5   0      529.91      589.90      9.85 o 
  15   5   0      415.06      386.66      8.87 o 
  17   5   0      461.88      427.62      8.76 o 
  19   5   0       31.58       36.18      3.94 o 
  21   5   0       70.77       72.95      8.77 o 
  23   5   0     2797.89     2710.58     33.38 o 
  25   5   0       84.81       59.90      6.91 o 
  27   5   0        7.79       -0.50     10.20 o 
  29   5   0       25.25       24.13      8.79 o 
  31   5   0        9.26       12.18      7.52 o 
   0   6   0    17724.30    18011.64    268.56 o 
   2   6   0     5371.81     4886.96     39.33 o 
   4   6   0     1655.40     1296.39     13.11 o 
   6   6   0    11416.70    11538.90     92.64 o 
   8   6   0    10773.57    10923.65     73.56 o 
  10   6   0    13125.83    13383.07    112.99 o 
  12   6   0     9326.99     9161.25     89.61 o 
  14   6   0     4683.68     4527.11     52.45 o 
  16   6   0     2242.46     2265.69     37.48 o 
  18   6   0     7088.99     7207.41    129.59 o 
  20   6   0     3081.66     3291.57     60.81 o 
  22   6   0      749.48      806.44     13.15 o 
  24   6   0     3321.08     3174.42    132.01 o 
  26   6   0     1311.91     1282.67     46.68 o 
  28   6   0     1147.19     1282.32     59.92 o 
  30   6   0      662.64      703.31     55.37 o 
   1   7   0      452.96      506.37     15.65 o 
   3   7   0     1291.59     1505.67     15.15 o 
   5   7   0     1973.68     2126.29     17.65 o 
   7   7   0     1102.27     1124.24     13.18 o 
   9   7   0     1098.37     1365.65     15.04 o 
  11   7   0      274.19      257.09     14.46 o 
  13   7   0      479.11      450.14      5.40 o 
  15   7   0     2648.35     2669.49     59.95 o 
  17   7   0      175.93      209.43     17.46 o 
  19   7   0     1562.91     1627.91     51.10 o 
  21   7   0      294.45      287.39     54.45 o 
  23   7   0      174.78      193.47     35.05 o 
  25   7   0       57.45       47.63     12.62 o 
  27   7   0        8.35       16.99      9.18 o 
  29   7   0       43.27       72.32     13.41 o 
   0   8   0     8620.73     7851.84    107.01 o 
   2   8   0    11975.88    11947.11    102.54 o 
   4   8   0    17130.16    17991.27    151.74 o 
   6   8   0    10016.64    10002.80     89.13 o 
   8   8   0    11803.70    11818.56     89.34 o 
  10   8   0    10351.50    10532.03     68.07 o 
  12   8   0    12461.52    12896.60    176.51 o 
  14   8   0     1456.25     1432.25     39.98 o 
  16   8   0     3730.77     3792.01    102.32 o 
  18   8   0     1249.59     1277.18     40.03 o 
  20   8   0     7254.69     7958.14    166.95 o 
  22   8   0     5967.16     6311.75     77.69 o 
  24   8   0     2317.28     2510.73    105.13 o 
  26   8   0     1610.01     1657.65     63.96 o 
  28   8   0      896.49      637.94    106.19 o 
   1   9   0       15.19       21.64      5.82 o 
   3   9   0       19.92       21.20      2.55 o 
   5   9   0      522.03      516.18     11.85 o 
   7   9   0        0.10        8.23      5.61 o 
   9   9   0       93.36       78.04      5.63 o 
  11   9   0      931.31      977.50     43.04 o 
  13   9   0      440.14      419.87      8.46 o 
  15   9   0       57.66       73.65     12.82 o 
  17   9   0      700.80      716.71     29.02 o 
  19   9   0     1292.88     1381.09     64.88 o 
  21   9   0        0.24        8.54      7.81 o 
  23   9   0      140.18      160.12     27.04 o 
  25   9   0      386.95      356.74     56.12 o 
   0  10   0     3225.88     3195.00     44.01 o 
   2  10   0      410.34      365.74     12.09 o 
   4  10   0     1052.10      919.68     19.62 o 
   6  10   0        8.35       14.86      8.41 o 
   8  10   0     1443.91     1457.72     28.29 o 
  10  10   0     2381.78     2441.19     58.06 o 
  12  10   0      106.38      102.54      9.34 o 
  14  10   0       56.98       49.37      9.44 o 
  16  10   0       60.82       41.76      9.60 o 
  18  10   0      287.68      278.12     48.61 o 
  20  10   0      229.77      228.57     41.24 o 
  22  10   0      758.39      757.48     41.54 o 
  24  10   0      567.50      453.92     91.31 o 
   1  11   0       89.22       91.62      9.67 o 
   3  11   0     1799.68     1717.70     26.31 o 
   5  11   0        7.17        8.84      3.07 o 
   7  11   0      670.79      720.75     23.36 o 
   9  11   0      319.91      324.23     12.77 o 
  11  11   0      264.39      229.76     15.61 o 
  13  11   0      109.54       86.07      8.58 o 
  15  11   0       60.33       49.62     12.46 o 
  17  11   0        0.47       16.86     12.13 o 
  19  11   0       10.47       11.16      9.84 o 
  21  11   0       17.21       23.54      8.47 o 
   0  12   0      745.68      733.52     17.34 o 
   2  12   0      833.92      748.41     27.69 o 
   4  12   0      200.36      210.42     15.07 o 
   6  12   0       27.57       26.11      6.69 o 
   8  12   0      329.48      311.13     21.18 o 
  10  12   0      297.77      288.13     29.65 o 
  12  12   0      194.00      197.22     13.43 o 
  14  12   0      156.92      138.30     15.38 o 
  16  12   0       45.45       35.33     10.67 o 
  18  12   0        5.11        7.15      8.75 o 
   1  13   0      310.61      261.97     20.00 o 
   3  13   0        3.28        4.14      2.59 o 
   5  13   0        8.11        8.76      7.15 o 
   7  13   0        1.44       10.21      4.95 o 
   9  13   0      217.58      214.47      8.39 o 
  11  13   0       54.81       50.34     11.24 o 
  13  13   0      118.61      118.24     27.79 o 
  15  13   0      125.16      129.51     22.35 o 
  17  13   0      139.10      108.42     22.54 o 
   0  14   0      847.28      833.59     39.37 o 
   2  14   0     1297.30     1296.06     44.36 o 
   4  14   0     1493.31     1611.64     49.02 o 
   6  14   0     1181.59     1201.87     41.22 o 
   8  14   0     1473.50     1666.83     73.50 o 
  10  14   0      901.32      913.97     44.62 o 
  12  14   0     1154.22     1145.62     55.31 o 
  14  14   0     1629.86     1742.53     67.96 o 
   1  15   0      120.45       80.72     14.67 o 
   3  15   0      235.61      182.45     26.45 o 
   5  15   0        7.00       15.19      9.52 o 
   7  15   0       26.23       41.91     10.61 o 
 -33   1   1     1421.95     1461.82     55.79 o 
 -31   1   1     1560.00     1478.26     51.51 o 
 -29   1   1     1734.10     1782.54     36.48 o 
 -27   1   1      388.85      490.23     63.52 o 
 -25   1   1     2602.40     2606.06     36.26 o 
 -23   1   1     2444.91     2354.15     32.24 o 
 -21   1   1     7260.65     7468.85     71.03 o 
 -19   1   1     1502.44     1368.79     16.23 o 
 -17   1   1     6064.32     5920.01     54.13 o 
 -15   1   1     9719.39     9506.38     60.26 o 
 -13   1   1     2309.61     2003.22     19.25 o 
 -11   1   1      167.76       81.47      3.50 o 
  -9   1   1     2499.75     2414.31     23.25 o 
  -7   1   1      458.28      527.99      5.82 o 
  -5   1   1     2568.00     2294.94     15.92 o 
  -3   1   1     1000.05      817.05      7.94 o 
   1   1   1    33915.34    32878.17    101.22 o 
   3   1   1     1317.25     1180.59      8.19 o 
   5   1   1     1613.21     1350.32     14.65 o 
   7   1   1     3186.68     2702.83     11.24 o 
   9   1   1      368.66      229.22      5.95 o 
  11   1   1    18601.93    19153.13    141.72 o 
  13   1   1     5370.68     5448.00     43.45 o 
  15   1   1      311.82      252.87      6.99 o 
  17   1   1      930.96      842.22     15.36 o 
  19   1   1     1731.26     1638.75     17.18 o 
  21   1   1      684.79      644.74     13.21 o 
  23   1   1       84.92       85.26      8.47 o 
  25   1   1      894.58      849.21     24.22 o 
  27   1   1     2023.27     1911.46     46.25 o 
  29   1   1      244.74      265.96     26.98 o 
  31   1   1      773.10      798.05     34.88 o 
 -32   2   1        2.45        8.61      6.52 o 
 -30   2   1      752.86      677.12     65.58 o 
 -28   2   1      211.08      183.33     28.72 o 
 -26   2   1      407.49      401.96     15.62 o 
 -24   2   1        9.46       17.37      4.71 o 
 -22   2   1     4054.42     3935.38     51.15 o 
 -20   2   1     2491.17     2513.61     34.21 o 
 -18   2   1     8194.52     8211.16     64.94 o 
 -16   2   1     8604.55     9192.27     80.55 o 
 -14   2   1     6713.71     6802.78     44.04 o 
 -12   2   1       51.15      151.44     10.24 o 
 -10   2   1     7095.09     7169.66     25.21 o 
  -8   2   1     9950.86    10217.23     71.74 o 
  -6   2   1     7005.42     7146.26     36.27 o 
  -4   2   1    39852.26    39733.41    662.49 o 
  -2   2   1     7480.80     7881.88     23.81 o 
   0   2   1    35632.81    33934.64    361.98 o 
   2   2   1    13122.84    13663.00     31.81 o 
   4   2   1     5177.67     5621.14     15.59 o 
   6   2   1     6711.53     6887.81     18.52 o 
   8   2   1    11446.74    11311.61     40.87 o 
  10   2   1    13218.52    14287.75    106.26 o 
  12   2   1     7558.73     7571.22     58.39 o 
  14   2   1     6044.33     6182.96     39.12 o 
  16   2   1      610.91      517.21      8.25 o 
  18   2   1     1013.14      925.54     22.84 o 
  20   2   1       14.44       17.62      2.73 o 
  22   2   1     3744.73     3846.06     48.28 o 
  24   2   1       10.79        5.63      2.38 o 
  26   2   1      141.16      116.92     10.98 o 
  28   2   1      102.80       74.77      7.97 o 
  30   2   1       41.15       26.04     11.70 o 
  32   2   1       69.09       58.20     12.38 o 
 -31   3   1      903.26      707.13     94.83 o 
 -29   3   1     1067.71      941.91     31.94 o 
 -27   3   1      511.92      515.13     34.68 o 
 -25   3   1      274.28      232.64     16.84 o 
 -23   3   1     8323.92     8606.67    113.31 o 
 -21   3   1     3094.96     3105.05     62.96 o 
 -19   3   1     1345.13     1290.10     20.80 o 
 -17   3   1     2561.44     2426.73     24.10 o 
 -15   3   1     9995.95    10030.80    103.50 o 
 -13   3   1     8923.23     8825.89     55.09 o 
 -11   3   1     9158.73     8927.61     69.26 o 
  -9   3   1     9287.07     8648.72     43.38 o 
  -7   3   1    10769.13     9931.78     66.32 o 
  -5   3   1    34396.77    33887.00    412.41 o 
  -3   3   1    58081.45    53158.01    225.10 o 
  -1   3   1      311.37      269.71     20.19 o 
   1   3   1     4721.25     4460.87     15.13 o 
   3   3   1    26012.00    26568.51    109.35 o 
   5   3   1    13289.75    12261.27     28.89 o 
   7   3   1    19146.50    18658.01     69.69 o 
   9   3   1    19129.74    18478.14    135.97 o 
  11   3   1     6719.84     6062.13     53.02 o 
  13   3   1    10907.09    10808.16     63.73 o 
  15   3   1     8026.49     8300.71     71.63 o 
  17   3   1    10081.79    10254.76     82.20 o 
  19   3   1    12384.70    12578.09    150.15 o 
  21   3   1    12292.70    12352.35    242.39 o 
  23   3   1      279.33      309.99     14.52 o 
  25   3   1     3807.46     3969.50     51.96 o 
  27   3   1     2910.73     2700.26     95.87 o 
  29   3   1     3423.79     3606.67    176.52 o 
  31   3   1     1665.02     1570.79     59.55 o 
 -30   4   1       85.95       51.19     15.83 o 
 -28   4   1      348.49      322.39     16.46 o 
 -26   4   1      808.05      760.91     52.55 o 
 -24   4   1      304.93      264.82     30.81 o 
 -22   4   1        6.31        8.95      7.26 o 
 -20   4   1      486.18      450.52     18.53 o 
 -18   4   1      158.83      162.56      8.28 o 
 -16   4   1      763.91      727.61     13.80 o 
 -14   4   1        8.10       10.26      2.11 o 
 -12   4   1      972.91      996.75     12.83 o 
 -10   4   1      303.33      340.97     12.29 o 
  -8   4   1        2.48       25.12      3.17 o 
  -6   4   1      353.11      351.59     12.76 o 
  -4   4   1      393.34      427.14      5.40 o 
  -2   4   1      275.36      277.77      5.00 o 
   0   4   1     7435.80     7843.89     45.03 o 
   2   4   1     1555.92     1676.03     14.91 o 
   4   4   1      109.00      108.05      6.11 o 
   6   4   1        2.45        8.68      5.26 o 
   8   4   1      395.34      428.30     11.51 o 
  10   4   1     1388.67     1604.26     24.92 o 
  12   4   1      223.47      163.45     22.59 o 
  14   4   1       21.52       20.04      1.75 o 
  16   4   1      571.07      497.22     12.91 o 
  18   4   1       94.40       94.29      6.15 o 
  20   4   1      748.71      725.14     14.53 o 
  22   4   1      863.88      735.06     15.45 o 
  24   4   1      772.92      748.64     29.62 o 
  26   4   1        0.15        8.93     10.41 o 
  28   4   1       23.77       33.06     10.23 o 
  30   4   1       11.52       16.92      6.73 o 
 -31   5   1      258.61      282.88     23.62 o 
 -29   5   1      607.48      637.80     42.07 o 
 -27   5   1      552.50      588.25     30.51 o 
 -25   5   1     2999.06     3108.09    190.32 o 
 -23   5   1     1788.27     1939.43     26.23 o 
 -21   5   1       42.45       50.87      4.42 o 
 -19   5   1      571.56      615.94     11.34 o 
 -17   5   1     5623.07     5626.53     97.51 o 
 -15   5   1     5285.65     5264.24     43.52 o 
 -13   5   1     4774.81     4589.69     48.31 o 
 -11   5   1    16427.50    16898.16    157.76 o 
  -9   5   1     5419.63     5021.62     39.36 o 
  -7   5   1    23228.99    23289.19    200.72 o 
  -5   5   1     4473.95     3881.52     59.13 o 
  -3   5   1    14517.32    13805.15     59.50 o 
  -1   5   1    14963.41    14916.21     77.48 o 
   1   5   1    14409.49    14384.13     46.82 o 
   3   5   1       81.86       41.30      3.23 o 
   5   5   1     3431.19     3120.30     38.70 o 
   7   5   1    11650.16    11829.27    128.82 o 
   9   5   1    19747.68    21229.77    317.04 o 
  11   5   1     1172.26      895.63     30.45 o 
  13   5   1     5842.54     5507.91     73.55 o 
  15   5   1     2743.31     2770.35     77.39 o 
  17   5   1     7516.65     7153.72    451.57 o 
  19   5   1    13602.06    15451.35    941.23 o 
  21   5   1     2208.02     2319.33     65.27 o 
  23   5   1     2852.55     2786.60     69.26 o 
  25   5   1     2480.14     2621.35    111.05 o 
  27   5   1     1651.45     1808.24     78.24 o 
  29   5   1     1311.55     1258.94     51.16 o 
 -30   6   1      437.69      317.42     75.29 o 
 -28   6   1      748.68      776.98     47.59 o 
 -26   6   1      321.66      306.21     19.92 o 
 -24   6   1      363.16      347.59     42.19 o 
 -22   6   1       11.99       15.99      2.29 o 
 -20   6   1     2755.91     2851.28     40.84 o 
 -18   6   1     3169.93     3261.20     54.52 o 
 -16   6   1     1707.98     1591.98     22.71 o 
 -14   6   1     7509.81     7799.55     92.79 o 
 -12   6   1      556.97      387.06      6.99 o 
 -10   6   1     2991.04     3010.74     29.32 o 
  -8   6   1     7129.20     7932.21     79.69 o 
  -6   6   1     4460.13     4493.67     59.17 o 
  -4   6   1     2738.86     3355.98     29.47 o 
  -2   6   1     4251.75     4200.89     35.32 o 
   0   6   1     3594.64     3801.29     31.68 o 
   2   6   1     6300.48     6715.18     71.62 o 
   4   6   1        3.12       16.47      5.15 o 
   6   6   1    10946.65    12021.54     70.31 o 
   8   6   1     1676.94     1850.26     29.45 o 
  10   6   1     2671.67     2710.45     40.67 o 
  12   6   1      232.23      183.65     19.74 o 
  14   6   1      487.19      478.16     27.67 o 
  16   6   1     3532.70     3565.29     74.38 o 
  18   6   1     3355.35     3410.69     92.60 o 
  20   6   1        0.04       16.01     10.51 o 
  22   6   1      120.02      127.18     26.65 o 
  24   6   1      156.46      150.14     37.79 o 
  26   6   1       14.26       44.86     17.35 o 
  28   6   1      178.49      191.17     27.21 o 
  30   6   1       17.58       32.58     11.91 o 
 -29   7   1      570.60      595.12     36.78 o 
 -27   7   1     1214.15     1339.16     62.20 o 
 -25   7   1      918.50      928.38     71.69 o 
 -23   7   1     1953.72     2009.49     95.99 o 
 -21   7   1     2382.25     2488.77    114.88 o 
 -19   7   1     1184.54     1268.82     61.13 o 
 -17   7   1       85.13       75.96      5.25 o 
 -15   7   1     1707.36     1677.00     22.61 o 
 -13   7   1     7241.95     7566.60    113.72 o 
 -11   7   1     3059.97     3009.02     36.18 o 
  -9   7   1     3291.62     3259.34     39.51 o 
  -7   7   1      678.46      649.60     21.79 o 
  -5   7   1     4006.33     3848.65     40.44 o 
  -3   7   1      607.02      476.08     10.67 o 
  -1   7   1     2298.65     2167.03     19.08 o 
   1   7   1      122.18      178.65      9.79 o 
   3   7   1     4071.78     4064.41     28.46 o 
   5   7   1     1799.69     1880.18     19.26 o 
   7   7   1     1300.59     1303.23     14.36 o 
   9   7   1      351.05      351.47     33.28 o 
  11   7   1     1770.71     1879.52     28.44 o 
  13   7   1       21.07       25.99     12.14 o 
  15   7   1        9.06       36.48      8.27 o 
  17   7   1      729.08      733.11     30.41 o 
  19   7   1       62.14       92.67     15.89 o 
  21   7   1      715.19      838.76     60.23 o 
  23   7   1      157.16      138.34     23.98 o 
  25   7   1      138.70      163.30     23.36 o 
  27   7   1      127.78      105.44     28.50 o 
  29   7   1       90.97       87.97     21.48 o 
 -28   8   1      242.63      243.45     21.69 o 
 -26   8   1        0.06       15.33     10.46 o 
 -24   8   1       94.07       69.19     10.07 o 
 -22   8   1      324.53      269.79     25.33 o 
 -20   8   1      103.08      107.22      9.69 o 
 -18   8   1      877.95      858.06     14.84 o 
 -16   8   1     1629.18     1599.12     24.55 o 
 -14   8   1      310.95      332.20     15.02 o 
 -12   8   1       12.15       26.47      5.77 o 
 -10   8   1      213.84      198.15      8.46 o 
  -8   8   1       48.70       36.83      3.24 o 
  -6   8   1      366.79      310.28     10.24 o 
  -4   8   1     2955.40     3035.60     32.51 o 
  -2   8   1     5767.59     6029.57     55.01 o 
   0   8   1       80.66      120.31      5.07 o 
   2   8   1     1699.88     1623.78     20.97 o 
   4   8   1     1600.29     1538.88     15.85 o 
   6   8   1       17.13       29.34      2.71 o 
   8   8   1      219.89      178.22     10.74 o 
  10   8   1     1446.09     1451.36     36.19 o 
  12   8   1        0.48       35.81     11.31 o 
  14   8   1      473.21      401.81     26.57 o 
  16   8   1      638.38      684.47     97.26 o 
  18   8   1      122.64      127.11     15.62 o 
  20   8   1      323.67      365.96     49.18 o 
  22   8   1      299.76      202.67     53.51 o 
  24   8   1      627.89      536.11     57.77 o 
  26   8   1        0.51        6.97      9.24 o 
 -25   9   1     1680.12     1817.15     70.67 o 
 -23   9   1      766.34      698.02     39.56 o 
 -21   9   1     3289.30     3793.09    101.63 o 
 -19   9   1     1307.77     1393.71     42.05 o 
 -17   9   1     1016.12      998.68     23.94 o 
 -15   9   1      156.90      114.65     11.13 o 
 -13   9   1     1155.64     1144.06     19.79 o 
 -11   9   1     1785.80     1959.36     45.01 o 
  -7   9   1      735.49      661.87     13.14 o 
  -5   9   1      627.94      620.51     22.34 o 
  -3   9   1      800.76      758.73     14.86 o 
  -1   9   1      312.84      242.97      7.37 o 
   1   9   1     4150.03     4085.25     30.99 o 
   3   9   1     2179.90     2160.81     19.34 o 
   5   9   1     4371.19     4611.56     57.56 o 
   7   9   1     6339.46     6512.88     79.71 o 
   9   9   1     1718.78     1725.01     47.42 o 
  11   9   1      739.39      684.77     28.75 o 
  13   9   1      112.79      136.10     30.51 o 
  15   9   1     3030.06     3166.98     74.98 o 
  17   9   1      146.30      200.48     26.35 o 
  19   9   1      439.99      474.38     31.59 o 
  21   9   1      547.79      539.62     27.26 o 
  23   9   1      809.09      783.37     41.79 o 
  25   9   1       45.96       58.91     16.28 o 
 -24  10   1      102.58       98.88     18.86 o 
 -22  10   1      459.14      435.64     55.34 o 
 -20  10   1      132.15      153.51     22.22 o 
 -18  10   1      858.71      841.06     52.37 o 
 -16  10   1       76.44       82.12      9.51 o 
 -14  10   1     3069.85     3047.10     37.22 o 
 -12  10   1      579.54      565.82     18.79 o 
 -10  10   1     2889.23     2984.76     43.77 o 
  -8  10   1      598.93      534.90     22.64 o 
  -6  10   1       57.52       53.67      6.26 o 
  -4  10   1     2012.55     2050.41     45.41 o 
  -2  10   1      529.94      473.74      9.17 o 
   0  10   1      272.18      253.74     14.40 o 
   2  10   1     1631.20     1690.62     20.12 o 
   4  10   1     5109.01     5146.42     89.42 o 
   6  10   1     1804.22     1820.71     42.28 o 
   8  10   1        1.11        5.70      2.82 o 
  10  10   1      276.25      255.03     13.84 o 
  12  10   1        1.49       16.21      8.33 o 
  14  10   1     3016.81     3105.37     76.03 o 
  16  10   1     1090.57     1110.43     53.18 o 
  18  10   1      975.97      877.74     37.11 o 
  20  10   1       21.16       21.83      9.52 o 
  22  10   1      277.43      382.20     56.83 o 
  24  10   1        0.90       23.84     10.37 o 
 -21  11   1      199.17      201.17     19.44 o 
 -19  11   1     1688.66     1766.82     77.87 o 
 -17  11   1      446.02      496.44     26.78 o 
 -15  11   1      723.05      760.12     25.56 o 
 -13  11   1      729.92      767.10     23.64 o 
 -11  11   1     3820.87     4029.50     49.07 o 
  -9  11   1      682.76      683.10     20.45 o 
  -7  11   1      652.22      703.13     20.48 o 
  -5  11   1     2676.71     2553.50     64.57 o 
  -3  11   1     1592.40     1549.73     25.65 o 
  -1  11   1     4998.14     5180.36     93.78 o 
   1  11   1     3391.52     3442.21     50.65 o 
   3  11   1     3938.17     3971.44     55.60 o 
   5  11   1     1743.29     1814.27     28.79 o 
   7  11   1     4352.75     4564.08    124.37 o 
   9  11   1     6681.83     7156.33     96.03 o 
  11  11   1     1186.13     1145.06     38.26 o 
  13  11   1     2864.69     2910.36    122.29 o 
  15  11   1     1913.32     2098.47     63.78 o 
  17  11   1     2729.58     2970.02    122.59 o 
  19  11   1      815.78      905.64    109.02 o 
  21  11   1     1614.60     1670.52     67.03 o 
 -20  12   1      306.98      360.25     29.12 o 
 -18  12   1      128.11      120.52     14.84 o 
 -16  12   1       31.30       25.82     10.17 o 
 -14  12   1       15.62       10.24     11.03 o 
 -12  12   1        2.24        3.18      3.17 o 
 -10  12   1      733.74      696.84     19.39 o 
  -8  12   1      863.11      815.56     22.04 o 
  -6  12   1       30.51       22.75      3.80 o 
  -4  12   1      855.80      730.94     16.96 o 
  -2  12   1     1124.32     1060.79     23.73 o 
   0  12   1     2211.22     2235.40     37.62 o 
   2  12   1       66.04       46.68      7.54 o 
   4  12   1      160.13      143.85     11.38 o 
   6  12   1        5.87        6.59      6.69 o 
   8  12   1      251.28      233.09     29.37 o 
  10  12   1     1339.74     1310.83     39.72 o 
  12  12   1       35.26       20.67     14.54 o 
  14  12   1       40.56       33.07     10.37 o 
  16  12   1        5.22        9.30      8.87 o 
  18  12   1        0.02        7.43      6.56 o 
 -17  13   1      166.02      217.85     21.59 o 
 -15  13   1      588.52      432.38     77.96 o 
 -13  13   1     2694.34     2540.63    117.73 o 
 -11  13   1      695.45      702.11     24.05 o 
  -9  13   1       50.00       62.77     10.52 o 
  -7  13   1      537.99      517.53     16.17 o 
  -5  13   1      497.99      540.76     80.25 o 
  -3  13   1     4531.59     4593.33     96.25 o 
  -1  13   1      839.69      730.72     67.00 o 
   1  13   1      296.09      286.17     26.84 o 
   3  13   1       39.76       38.85      5.52 o 
   5  13   1      805.73      809.76     20.19 o 
   7  13   1      306.41      316.10     32.70 o 
   9  13   1      811.01      880.10     43.93 o 
  11  13   1      463.73      425.29     21.86 o 
  13  13   1      274.65      256.60     51.85 o 
  15  13   1     1313.58     1279.69     53.78 o 
 -14  14   1        3.08       19.03      8.61 o 
 -12  14   1      151.50      113.91     25.02 o 
 -10  14   1      649.34      585.77     30.15 o 
  -8  14   1      239.40      226.17     28.09 o 
  -6  14   1      300.43      286.18     34.01 o 
  -4  14   1       99.46       81.06     15.31 o 
  -2  14   1      242.22      205.83     15.54 o 
   0  14   1       10.99       24.67      6.34 o 
   2  14   1     1042.77      980.16     31.76 o 
   4  14   1      156.02      125.59      8.58 o 
   6  14   1       97.59       88.01     12.47 o 
   8  14   1       21.35       36.39      9.90 o 
  10  14   1       57.52       50.62     16.06 o 
  12  14   1      181.63      171.23     43.42 o 
  -7  15   1      242.81      247.24     19.48 o 
  -5  15   1       92.74       99.78     29.21 o 
  -3  15   1      201.74      156.46     20.57 o 
  -1  15   1      558.83      490.13     54.72 o 
   1  15   1        4.53        6.05      7.64 o 
   3  15   1      115.23       74.51     24.03 o 
   5  15   1        2.64        6.94      7.42 o 
   7  15   1      115.03       81.77     38.18 o 
 -32   0   2        5.84       14.50      9.62 o 
 -30   0   2      236.31      221.58     30.26 o 
 -28   0   2       91.83       64.97     15.87 o 
 -26   0   2      356.72      360.92     19.19 o 
 -24   0   2       76.32       85.95     14.98 o 
 -22   0   2      156.22      132.84     10.50 o 
 -20   0   2     1310.05     1193.03     26.95 o 
 -18   0   2     1434.56     1427.10     66.65 o 
 -16   0   2    11711.34    12702.96    189.05 o 
 -14   0   2      872.36      733.42     15.77 o 
 -12   0   2     2424.38     2787.78     50.16 o 
 -10   0   2      871.98      707.34     13.64 o 
  -8   0   2     2205.44     2365.86     22.21 o 
  -6   0   2       23.79       41.90      4.90 o 
  -4   0   2     2126.87     1964.21     25.31 o 
   0   0   2    23120.12    25893.35     86.23 o 
   2   0   2     9592.04     9664.36     67.58 o 
   4   0   2      213.02      256.67      7.21 o 
   6   0   2     5866.81     5625.19     28.23 o 
   8   0   2     1633.27     1467.85     27.73 o 
  10   0   2     4800.18     4516.14     51.23 o 
  12   0   2    14206.63    14208.21    116.79 o 
  14   0   2     5949.07     5916.29     75.44 o 
  16   0   2     8945.14     9181.46    102.41 o 
  18   0   2      140.24      140.56     11.40 o 
  20   0   2      353.49      349.19     28.16 o 
  22   0   2     2072.83     2080.69     39.02 o 
  24   0   2     1436.73     1390.89     26.00 o 
  26   0   2     2308.94     2144.17     64.25 o 
  28   0   2      894.83      901.78     41.10 o 
 -31   1   2       45.38       51.12      6.16 o 
 -29   1   2        0.60        6.92      6.08 o 
 -27   1   2       24.71       17.86      6.28 o 
 -25   1   2      971.06      915.65     48.81 o 
 -23   1   2      104.67       93.68      6.23 o 
 -21   1   2      254.50      250.18     13.78 o 
 -19   1   2      586.10      588.11     34.05 o 
 -17   1   2      304.08      356.62     15.23 o 
 -15   1   2     1310.76     1271.57     40.26 o 
 -13   1   2      547.00      508.07     11.79 o 
 -11   1   2      734.01      687.52     12.74 o 
  -9   1   2     3368.95     3353.54     22.05 o 
  -7   1   2      113.36      124.78      7.36 o 
  -5   1   2        1.89        9.53      3.11 o 
  -3   1   2    13655.06    14318.56     39.89 o 
  -1   1   2    91409.59    90518.70   1266.84 o 
   1   1   2     8060.64     8051.65     35.57 o 
   3   1   2     9115.53     9262.48     27.38 o 
   5   1   2     4340.98     4350.28     59.21 o 
   7   1   2     1933.01     1764.54     10.80 o 
   9   1   2     2068.36     2114.51     18.86 o 
  11   1   2     2697.29     2656.30     19.07 o 
  13   1   2     1513.73     1514.17     13.13 o 
  15   1   2      430.25      334.48     17.56 o 
  17   1   2     5966.41     5953.62     41.43 o 
  19   1   2      109.08      101.08      8.84 o 
  21   1   2      277.55      300.94     10.66 o 
  23   1   2      683.05      655.39     20.63 o 
  25   1   2     1268.03     1215.82     28.39 o 
  27   1   2      713.24      737.80     47.84 o 
  29   1   2       38.40       34.47     15.04 o 
  31   1   2      918.05      928.48     39.60 o 
 -32   2   2     1327.99     1402.01     38.32 o 
 -30   2   2     1131.39     1111.50     65.43 o 
 -28   2   2      642.71      702.85     33.78 o 
 -26   2   2      199.20      177.42     46.18 o 
 -24   2   2     1360.53     1336.45     35.95 o 
 -22   2   2     8742.50     8866.16    164.50 o 
 -20   2   2     3165.22     3208.69     33.49 o 
 -18   2   2     2394.08     2314.79     27.17 o 
 -16   2   2     3184.09     3163.99     78.78 o 
 -14   2   2    16877.47    17035.18    101.84 o 
 -12   2   2     2344.11     2006.41     17.70 o 
 -10   2   2     4160.03     4052.76     34.67 o 
  -8   2   2     3064.11     2742.63     17.48 o 
  -6   2   2     3978.39     3575.49     19.47 o 
  -4   2   2    85526.96    85078.27    636.28 o 
  -2   2   2     2657.52     2358.23     17.26 o 
   0   2   2     1679.06     1918.90     11.12 o 
   2   2   2     3488.42     3319.58     14.72 o 
   6   2   2     4602.58     4422.77     55.96 o 
   8   2   2     4825.39     4099.38     93.89 o 
  10   2   2    10207.02    10338.84     78.55 o 
  12   2   2     1264.96     1151.82     15.49 o 
  14   2   2    12750.75    13354.80    250.45 o 
  16   2   2     4272.83     4263.55     35.26 o 
  18   2   2     3069.67     3038.93     39.36 o 
  20   2   2      402.12      395.56      9.12 o 
  22   2   2     1373.75     1294.91     18.83 o 
  24   2   2     1424.32     1417.46     34.12 o 
  26   2   2     1532.00     1634.81     50.34 o 
  28   2   2     1497.90     1506.36     65.16 o 
  30   2   2      461.43      342.00     20.18 o 
 -31   3   2      144.02      117.33     15.08 o 
 -29   3   2      226.51      182.41     16.64 o 
 -27   3   2       36.67       35.87      6.86 o 
 -25   3   2       49.34       38.23      4.88 o 
 -23   3   2       42.54       31.84      4.37 o 
 -21   3   2     2190.49     2201.98     54.45 o 
 -19   3   2      609.14      647.30     15.93 o 
 -17   3   2     1233.69     1279.18     27.37 o 
 -15   3   2       47.04       30.35      2.59 o 
 -13   3   2      501.94      502.27     13.76 o 
 -11   3   2      143.73      151.10     13.56 o 
  -9   3   2        1.01        9.98      2.58 o 
  -7   3   2     1368.38     1489.14     15.97 o 
  -5   3   2      393.72      413.38      8.91 o 
  -3   3   2      856.86      941.43      9.15 o 
  -1   3   2     3662.05     3774.29     19.82 o 
   1   3   2    19603.90    20546.89     51.90 o 
   3   3   2     7624.50     8169.07     35.96 o 
   5   3   2     6380.42     6858.76     29.86 o 
   7   3   2        9.72       29.60      3.16 o 
   9   3   2     1746.23     2234.93     20.12 o 
  11   3   2     8226.49     8544.19     51.67 o 
  13   3   2     1436.83     1462.81     18.85 o 
  15   3   2     1304.18     1225.83     13.85 o 
  17   3   2      397.84      417.36      8.41 o 
  19   3   2     1603.52     1530.30     26.63 o 
  21   3   2       37.46       37.68      5.08 o 
  23   3   2       10.21        8.93      4.27 o 
  25   3   2      100.70       94.39     12.92 o 
  27   3   2      328.28      279.70     16.36 o 
  29   3   2      181.47      165.25     27.77 o 
 -30   4   2     1004.28     1115.03     47.49 o 
 -28   4   2     2332.65     2470.04     71.34 o 
 -26   4   2     2271.47     2366.06     56.86 o 
 -24   4   2     8687.77     9119.62    127.12 o 
 -22   4   2     4029.32     4232.58    119.17 o 
 -20   4   2     2935.47     2877.79     88.83 o 
 -18   4   2     2288.41     2269.55     36.00 o 
 -16   4   2     9612.08     9828.64     66.39 o 
 -14   4   2     4771.70     4606.76     46.59 o 
 -12   4   2    23712.52    25325.84    359.83 o 
 -10   4   2    10711.60    10581.22     65.58 o 
  -8   4   2     8971.79     8158.51     64.60 o 
  -6   4   2    21990.66    21917.99    163.71 o 
  -4   4   2    34056.53    34346.68    424.44 o 
  -2   4   2    32522.87    32383.28    220.84 o 
   0   4   2    12072.71    11821.12     72.65 o 
   2   4   2     9766.84     9886.48     86.71 o 
   4   4   2    18201.01    18090.92    145.26 o 
   6   4   2     9481.07     9142.70     69.62 o 
   8   4   2    16113.61    15991.46     91.64 o 
  10   4   2      819.68      612.05     22.49 o 
  12   4   2     2996.73     2915.98     26.98 o 
  14   4   2     4134.88     4079.78     32.78 o 
  16   4   2     5017.16     5370.38     66.35 o 
  18   4   2     1298.05     1330.80     31.68 o 
  20   4   2     7801.67     8147.85    105.04 o 
  22   4   2      996.49     1063.36     22.15 o 
  24   4   2     3000.91     3089.63    127.86 o 
  26   4   2      873.00      799.96     75.94 o 
  28   4   2      435.65      426.12     59.14 o 
  30   4   2      913.45      958.60     41.73 o 
 -31   5   2        2.36       22.08     14.16 o 
 -29   5   2      163.67      147.51     28.99 o 
 -27   5   2       81.56       94.03     24.52 o 
 -25   5   2     1886.11     1751.37     49.97 o 
 -23   5   2      123.39       99.76     12.14 o 
 -21   5   2     1061.85      992.68     27.66 o 
 -19   5   2     1318.41     1254.03     46.96 o 
 -17   5   2       68.30       66.42      4.53 o 
 -15   5   2      677.77      663.72     19.84 o 
 -13   5   2     2129.11     2161.36     39.01 o 
 -11   5   2     2841.97     2962.98     39.53 o 
  -9   5   2     2436.09     2476.74     26.71 o 
  -7   5   2     2984.31     3046.95     23.59 o 
  -5   5   2     1450.62     1278.28     32.45 o 
  -3   5   2      599.88      455.14     15.47 o 
  -1   5   2     6973.56     7194.01     56.81 o 
   1   5   2     1540.38     1422.23     16.95 o 
   3   5   2     2790.70     2667.53     50.30 o 
   5   5   2     8310.36     8773.89     74.08 o 
   7   5   2     3260.56     2991.55     21.17 o 
   9   5   2     1840.59     1708.06     20.00 o 
  11   5   2     3614.22     3757.34     73.60 o 
  13   5   2      980.38      961.29     21.13 o 
  15   5   2     3770.01     3832.13    169.77 o 
  17   5   2      717.29      704.47     52.77 o 
  19   5   2      170.33      210.34     27.18 o 
  21   5   2      294.71      325.74     26.42 o 
  23   5   2     3247.38     3224.19    133.10 o 
  25   5   2      473.35      463.46     60.31 o 
  27   5   2      655.44      684.16     36.92 o 
  29   5   2      409.62      372.25     27.11 o 
 -30   6   2      179.98      167.36     16.27 o 
 -28   6   2      814.48      739.58    113.75 o 
 -26   6   2     1931.31     1933.40     59.59 o 
 -24   6   2      760.80      743.59     36.30 o 
 -22   6   2      706.64      709.17     13.93 o 
 -20   6   2       59.16       56.83      7.26 o 
 -18   6   2       38.90       40.57      4.88 o 
 -16   6   2     2279.37     2352.18     46.65 o 
 -14   6   2     2993.24     3161.79     47.82 o 
 -12   6   2     4164.00     4394.79     38.36 o 
 -10   6   2      709.07      617.77     14.47 o 
  -8   6   2     1339.33     1288.15     15.85 o 
  -6   6   2     1889.91     1768.50     16.64 o 
  -4   6   2     4546.62     4429.89     31.88 o 
  -2   6   2     7862.09     8328.41    100.33 o 
   0   6   2     2644.37     2704.77     59.72 o 
   2   6   2     3178.93     3114.57     22.81 o 
   4   6   2     4912.48     4694.63     36.94 o 
   6   6   2     1495.73     1326.47     15.04 o 
   8   6   2     3404.52     3481.03     39.40 o 
  10   6   2     1197.88     1020.49     19.88 o 
  12   6   2     1595.61     1555.84     25.31 o 
  14   6   2      822.59      532.25     21.60 o 
  16   6   2     1678.73     1693.05     52.28 o 
  18   6   2     2007.72     2051.69     59.54 o 
  20   6   2     1320.53     1360.33     46.71 o 
  22   6   2     2296.73     2330.40     99.31 o 
  24   6   2     1517.45     1710.07     66.37 o 
  26   6   2     1192.64     1214.02    106.06 o 
  28   6   2      462.70      428.21     59.13 o 
 -27   7   2      175.19      141.73     24.40 o 
 -25   7   2       90.49      119.32     14.39 o 
 -23   7   2       12.18        9.96      3.30 o 
 -21   7   2      982.36      926.67     19.17 o 
 -19   7   2      260.18      254.91     18.64 o 
 -17   7   2      235.46      212.05     13.93 o 
 -15   7   2      446.60      377.78     16.99 o 
 -13   7   2      176.47      188.32      6.75 o 
 -11   7   2        6.69       11.85      3.48 o 
  -9   7   2      123.99      130.29     11.73 o 
  -7   7   2       95.72      114.79      8.01 o 
  -5   7   2     1780.38     1964.75     66.03 o 
  -3   7   2      785.99      961.79     25.61 o 
  -1   7   2      191.60      137.84     10.05 o 
   1   7   2      913.23      869.29     11.48 o 
   3   7   2     2546.48     2749.52     27.25 o 
   5   7   2      947.63      880.84     12.91 o 
   7   7   2     1423.44     1353.42     13.87 o 
   9   7   2      449.51      402.85     12.67 o 
  11   7   2     1598.82     1604.08     50.47 o 
  13   7   2       17.08       46.25     10.11 o 
  15   7   2     1299.72     1307.24     45.37 o 
  17   7   2      558.40      502.33     37.77 o 
  19   7   2      168.90      173.91     23.53 o 
  21   7   2     1429.25     1271.43     64.02 o 
  23   7   2      612.62      578.60     30.30 o 
  25   7   2       92.39       94.15     15.95 o 
  27   7   2       38.16       32.25     10.92 o 
 -26   8   2       78.16       91.77     18.27 o 
 -22   8   2      634.58      629.74     31.20 o 
 -20   8   2      388.12      373.91     27.78 o 
 -18   8   2        6.59        4.76      2.59 o 
 -16   8   2       98.73       94.14      7.69 o 
 -14   8   2     3705.29     3776.19    110.07 o 
 -12   8   2       17.20       25.34      4.64 o 
 -10   8   2     1220.44     1292.22     47.18 o 
  -8   8   2      497.67      454.35     11.71 o 
  -6   8   2      167.99      166.88     18.19 o 
  -4   8   2      411.49      376.76     12.05 o 
  -2   8   2       50.60       84.02      7.39 o 
   0   8   2       57.19       57.90      4.69 o 
   2   8   2      887.13      842.35     12.38 o 
   4   8   2     4501.30     4555.75     33.04 o 
   6   8   2     6078.50     6361.28     72.39 o 
   8   8   2      124.20      117.02      5.66 o 
  10   8   2      965.60     1117.82     36.32 o 
  12   8   2       30.89       15.40     10.06 o 
  14   8   2     2321.42     2384.47     67.16 o 
  16   8   2     2007.57     2080.45     55.59 o 
  18   8   2     1461.48     1378.32     44.43 o 
  20   8   2      236.30      199.69     40.49 o 
  22   8   2      772.07      771.99     42.33 o 
  24   8   2      259.17      248.28     35.92 o 
  26   8   2      349.03      315.27     51.08 o 
 -25   9   2        1.01       21.69     15.48 o 
 -23   9   2      412.21      473.55     25.93 o 
 -21   9   2      437.79      424.07     16.21 o 
 -19   9   2      134.57      112.89     11.52 o 
 -17   9   2      270.64      206.27     19.76 o 
 -15   9   2       85.29       81.81      6.84 o 
 -13   9   2     1336.30     1324.99     27.82 o 
 -11   9   2      230.01      218.74     10.33 o 
  -9   9   2      485.20      419.77     22.04 o 
  -7   9   2     1394.78     1293.69     21.84 o 
  -5   9   2     1995.61     2118.70     27.88 o 
  -3   9   2     1273.95     1329.07     21.98 o 
  -1   9   2       13.34       10.06      3.40 o 
   1   9   2      883.92      812.73     13.67 o 
   3   9   2      652.44      622.23     11.24 o 
   5   9   2     1280.50     1197.18     19.74 o 
   7   9   2     1047.53      998.68     13.20 o 
   9   9   2      101.49       99.14      4.83 o 
  11   9   2     3639.59     3671.95    107.10 o 
  13   9   2     1056.43     1147.75    106.39 o 
  15   9   2      176.69      215.87     34.13 o 
  17   9   2        5.64       27.50     16.68 o 
  19   9   2     2169.28     2023.59     62.13 o 
  21   9   2      761.73      695.30     38.09 o 
  23   9   2       61.89       90.64     13.39 o 
 -22  10   2      360.22      338.66     30.09 o 
 -20  10   2     1649.66     1612.98     79.71 o 
 -18  10   2     3546.26     3816.50     66.22 o 
 -16  10   2     2472.32     2470.12     95.42 o 
 -14  10   2     1156.90     1190.23     26.82 o 
 -12  10   2     3093.11     3308.02     44.60 o 
 -10  10   2     2318.98     2415.00     73.10 o 
  -8  10   2     2726.51     2734.80     41.38 o 
  -6  10   2     5112.02     5249.90     82.96 o 
  -4  10   2       85.94       86.89     13.29 o 
  -2  10   2      799.52      804.56     18.00 o 
   0  10   2     2627.23     2764.70     64.34 o 
   2  10   2     3768.99     3719.09     58.68 o 
   4  10   2      880.14      872.85     16.54 o 
   6  10   2     8568.59     9217.73    131.68 o 
   8  10   2     3877.01     4179.16     55.90 o 
  10  10   2       44.87       56.42     11.81 o 
  12  10   2     2023.91     2170.89     58.29 o 
  14  10   2     1946.38     1920.38     84.08 o 
  16  10   2     1568.01     1486.00     50.03 o 
  18  10   2     1298.68     1367.07     64.02 o 
  20  10   2      758.89      819.81     44.61 o 
  22  10   2       77.04       47.26     19.92 o 
 -19  11   2        1.88       10.43      8.71 o 
 -17  11   2        0.69        1.06      3.01 o 
 -15  11   2       24.96       48.82     12.24 o 
 -13  11   2      416.74      325.23     45.26 o 
 -11  11   2       16.07       32.99      6.89 o 
  -9  11   2      306.49      323.55     30.60 o 
  -7  11   2        3.31        4.84      2.74 o 
  -5  11   2      253.41      189.33     13.68 o 
  -3  11   2      503.67      441.43     30.60 o 
  -1  11   2      634.98      617.33     13.12 o 
   1  11   2        5.92        8.60      3.24 o 
   3  11   2       11.80        8.83      4.64 o 
   5  11   2      155.63      141.72     12.17 o 
   7  11   2      551.26      495.66     20.06 o 
   9  11   2      805.91      777.25     11.49 o 
  11  11   2       84.47       86.42     20.65 o 
  13  11   2      290.95      278.89     54.07 o 
  15  11   2      358.64      304.14     75.26 o 
  17  11   2       67.21       90.27     13.24 o 
  19  11   2       16.59       20.12     10.70 o 
 -18  12   2      715.64      725.56     40.81 o 
 -16  12   2     1405.48     1652.73     74.21 o 
 -14  12   2     2882.77     3046.02     93.23 o 
 -12  12   2     2662.53     2702.24     50.06 o 
 -10  12   2      123.31      100.92     24.95 o 
  -8  12   2     1294.03     1364.79     55.43 o 
  -6  12   2     1943.31     1849.55     84.68 o 
  -4  12   2     2856.77     2960.85     85.39 o 
  -2  12   2     1680.58     1655.71     28.14 o 
   0  12   2     4249.08     4227.16    100.92 o 
   2  12   2      473.48      484.65     38.26 o 
   4  12   2     1059.65     1106.43     35.47 o 
   6  12   2      658.30      625.17     26.85 o 
   8  12   2     1804.60     1924.80     93.60 o 
  10  12   2     1379.21     1272.71     53.89 o 
  12  12   2     1488.02     1593.42     71.00 o 
  14  12   2      776.37      733.86     96.21 o 
  16  12   2      381.66      268.20     61.07 o 
 -17  13   2      347.27      360.55     29.93 o 
 -15  13   2      837.44      876.50     42.24 o 
 -13  13   2      376.32      391.95     26.58 o 
 -11  13   2        0.33       13.81      4.81 o 
  -9  13   2      622.22      573.43     63.61 o 
  -7  13   2      872.54      874.19     29.45 o 
  -5  13   2      556.56      561.94     16.85 o 
  -3  13   2      228.56      198.67     33.10 o 
  -1  13   2     1228.78     1341.65     71.83 o 
   1  13   2      216.97      203.10     23.12 o 
   3  13   2      342.17      313.18     19.27 o 
   5  13   2      416.67      397.72     12.72 o 
   7  13   2      728.70      829.07     42.88 o 
   9  13   2      285.33      254.21     63.78 o 
  11  13   2      779.82      766.82     37.12 o 
  13  13   2      565.43      385.51     72.17 o 
  15  13   2      412.25      381.08     25.98 o 
 -12  14   2        2.88       15.78     10.78 o 
 -10  14   2       11.77       15.51      5.79 o 
  -8  14   2      150.13      161.40     44.36 o 
  -6  14   2      151.94      150.86     12.66 o 
  -4  14   2      203.85      191.77     38.79 o 
  -2  14   2     1162.36     1125.97     36.87 o 
   0  14   2      414.55      373.43     21.65 o 
   2  14   2       31.76       24.29     15.32 o 
   4  14   2        5.18       10.91      7.26 o 
   6  14   2      209.11      249.94     19.29 o 
   8  14   2      171.69      154.63     15.96 o 
  10  14   2       91.33      112.17     16.97 o 
  -3  15   2        2.92        9.01      5.48 o 
  -1  15   2       56.11       37.15     20.27 o 
   1  15   2        2.94        1.73      6.12 o 
   3  15   2       94.52      107.95     16.25 o 
 -31   1   3      600.99      574.10     36.70 o 
 -29   1   3      654.76      700.20     59.06 o 
 -27   1   3     2568.95     2480.81    115.93 o 
 -25   1   3     1874.28     1992.05     49.23 o 
 -23   1   3     1131.68     1126.57    106.35 o 
 -21   1   3     1412.10     1330.27     26.56 o 
 -19   1   3    13073.22    13789.74    134.23 o 
 -17   1   3    10086.28    10545.27    166.17 o 
 -15   1   3     8368.97     8570.86     74.42 o 
 -13   1   3     6204.53     6214.43     58.05 o 
 -11   1   3     7565.87     7431.17     67.88 o 
  -9   1   3    13007.37    13065.69    117.02 o 
  -7   1   3    22595.50    23097.67    200.21 o 
  -5   1   3    22956.04    23827.92    232.63 o 
  -3   1   3    31815.12    32497.23    292.69 o 
  -1   1   3     2207.01     1869.44     18.44 o 
   1   1   3     8047.95     7494.05     59.76 o 
   3   1   3     7745.14     7451.50     69.45 o 
   5   1   3     9851.76     9762.08     77.63 o 
   7   1   3    14396.33    14931.44     96.62 o 
   9   1   3    17547.39    18185.72    106.20 o 
  11   1   3     9321.80     9462.71     82.24 o 
  13   1   3    13382.68    13840.32    127.34 o 
  15   1   3    12325.25    13002.56     99.36 o 
  17   1   3     6604.57     6965.13     60.50 o 
  19   1   3      479.67      515.74     11.85 o 
  21   1   3     5891.53     6138.13     68.82 o 
  23   1   3     4629.72     4891.08    212.51 o 
  25   1   3     2359.18     2586.94    175.19 o 
  27   1   3     1688.95     1729.15     79.44 o 
  29   1   3     1514.83     1421.29     52.51 o 
 -30   2   3      299.30      301.68     23.98 o 
 -28   2   3       22.22       13.43      4.71 o 
 -26   2   3     1220.39     1295.10     78.73 o 
 -24   2   3       67.89       33.29     14.20 o 
 -22   2   3      929.92      937.57     61.04 o 
 -20   2   3     1377.92     1404.76     42.57 o 
 -18   2   3      812.87      805.42     14.95 o 
 -16   2   3     1247.98     1308.39     50.43 o 
 -14   2   3     1059.42     1004.59     22.65 o 
 -12   2   3      232.79      263.14     16.02 o 
 -10   2   3     1782.42     1812.40     17.38 o 
  -8   2   3       55.20       47.43      4.53 o 
  -6   2   3     2516.14     2645.86     25.16 o 
  -4   2   3     3142.42     3280.64     36.04 o 
  -2   2   3     1121.91     1179.77     15.94 o 
   0   2   3      578.57      558.36     15.31 o 
   2   2   3     1073.16     1086.52     14.15 o 
   4   2   3      363.52      445.76     14.16 o 
   6   2   3        0.47        6.13      2.69 o 
   8   2   3     2954.05     3116.14     43.62 o 
  10   2   3      637.61      678.70     11.95 o 
  12   2   3       83.63      106.16      6.92 o 
  14   2   3       56.61       60.51      5.78 o 
  16   2   3      452.66      427.16     16.77 o 
  18   2   3      110.17       95.75      7.79 o 
  20   2   3     6917.12     6883.70    132.51 o 
  22   2   3      152.60      146.64     16.34 o 
  24   2   3      560.15      505.02     40.42 o 
  26   2   3        0.82       19.02     11.83 o 
  28   2   3      112.51      106.98     14.69 o 
 -31   3   3      204.01      165.40     26.60 o 
 -29   3   3       46.14       59.96      8.14 o 
 -27   3   3      111.42      123.40     12.10 o 
 -25   3   3     1506.36     1495.54     59.10 o 
 -23   3   3        7.58        6.05      6.56 o 
 -21   3   3     2448.03     2616.06     78.13 o 
 -19   3   3     1040.62     1095.92     34.76 o 
 -17   3   3      107.40      106.05      7.30 o 
 -15   3   3      108.08      125.97      7.08 o 
 -13   3   3      585.51      504.27     49.17 o 
 -11   3   3      337.64      326.38     11.64 o 
  -9   3   3      337.91      306.49     11.04 o 
  -7   3   3     2110.65     2112.11     19.45 o 
  -5   3   3      482.99      426.52     20.06 o 
  -3   3   3      215.16      259.04     19.94 o 
  -1   3   3     2788.26     2820.91     26.46 o 
   1   3   3      317.96      361.14     18.33 o 
   3   3   3     1726.63     1750.52     17.74 o 
   5   3   3     3388.99     3632.71     26.26 o 
   7   3   3       10.92       20.08      2.98 o 
   9   3   3      164.07      108.90      6.09 o 
  11   3   3       11.13       15.31      2.40 o 
  13   3   3       39.77       36.15      3.34 o 
  15   3   3     1892.26     1947.87     26.97 o 
  17   3   3       24.72       36.85      3.51 o 
  19   3   3        7.89        9.14      2.93 o 
  21   3   3      122.50      100.61     13.54 o 
  23   3   3     1517.60     1459.70    102.36 o 
  25   3   3       77.69       59.15      8.32 o 
  27   3   3      147.27      165.60     14.29 o 
  29   3   3       43.90       27.39      8.86 o 
 -30   4   3       94.91       65.38     20.97 o 
 -28   4   3        4.16        4.98      7.40 o 
 -26   4   3     1935.85     1912.72     75.76 o 
 -24   4   3       78.13       83.13     17.72 o 
 -22   4   3      126.00      129.13      9.85 o 
 -20   4   3       38.38       37.40      7.82 o 
 -18   4   3       12.40       18.58      5.92 o 
 -16   4   3      285.91      290.86     12.58 o 
 -14   4   3       74.88       68.21      6.94 o 
 -12   4   3      947.79      989.48     25.68 o 
 -10   4   3       54.70       45.99      3.45 o 
  -8   4   3     6751.23     7526.70     91.78 o 
  -6   4   3       78.84       71.09      6.06 o 
  -4   4   3     7740.70     8695.07     56.00 o 
  -2   4   3      814.78      880.93     16.01 o 
   0   4   3     5954.17     6460.48     58.38 o 
   2   4   3     1151.33     1273.76     12.73 o 
   4   4   3      236.87      320.36     13.97 o 
   6   4   3      445.24      486.87      9.04 o 
   8   4   3     1055.04     1157.71     22.79 o 
  10   4   3       74.46       93.01     10.36 o 
  12   4   3      109.85      101.11      8.33 o 
  14   4   3      714.92      674.64     13.98 o 
  16   4   3       17.68       24.29      6.32 o 
  18   4   3      868.83      827.03     15.25 o 
  20   4   3      377.45      318.39     17.50 o 
  22   4   3      145.91      148.30     25.03 o 
  24   4   3       65.88       61.67     11.15 o 
  26   4   3       86.46      104.84     13.07 o 
  28   4   3        9.10       10.61      8.70 o 
 -29   5   3       97.44      125.52     16.11 o 
 -27   5   3     2213.16     2188.93     91.07 o 
 -25   5   3     1176.73     1264.12     29.58 o 
 -23   5   3      473.23      427.18     44.89 o 
 -21   5   3       50.09       49.55      6.49 o 
 -19   5   3      335.44      314.20     28.17 o 
 -17   5   3     1920.72     2003.01     33.08 o 
 -15   5   3       15.87       25.00      3.85 o 
 -13   5   3     1035.56     1069.47     19.12 o 
 -11   5   3      629.65      608.26     21.13 o 
  -9   5   3      387.96      348.37     17.18 o 
  -7   5   3       24.84       21.32      4.43 o 
  -5   5   3     1423.88     1397.07     26.17 o 
  -3   5   3       11.33       14.23      2.83 o 
  -1   5   3     8247.59     8656.04     55.68 o 
   1   5   3     3203.76     3445.82     56.90 o 
   3   5   3     4262.92     4609.25     42.80 o 
   5   5   3     1069.31      991.23     15.23 o 
   7   5   3      978.84      885.43     20.91 o 
   9   5   3       62.07       89.28      9.06 o 
  11   5   3     1539.78     1517.68     28.18 o 
  13   5   3      795.58      776.07     14.20 o 
  15   5   3      398.18      360.72      8.45 o 
  17   5   3       42.27       24.89     10.61 o 
  19   5   3       23.88       48.48     10.79 o 
  21   5   3     1482.67     1393.90     63.74 o 
  23   5   3      592.45      538.34     25.93 o 
  25   5   3      763.14      812.92     41.84 o 
  27   5   3       21.54        7.22      9.46 o 
 -28   6   3      247.06      202.73     50.84 o 
 -26   6   3      205.12      191.30     16.63 o 
 -24   6   3       90.32       79.36     10.03 o 
 -22   6   3      484.12      484.36     21.76 o 
 -20   6   3     1844.14     1912.48     29.03 o 
 -18   6   3      202.73      201.65     31.50 o 
 -16   6   3        4.86       13.23      4.00 o 
 -14   6   3     1030.00     1099.12     19.25 o 
 -12   6   3        4.52        6.25      2.81 o 
 -10   6   3      803.71      835.70     18.71 o 
  -8   6   3      102.42      110.27     15.90 o 
  -6   6   3     1793.51     1806.51     23.97 o 
  -4   6   3     1136.77     1182.24     26.65 o 
  -2   6   3      417.97      434.80     16.68 o 
   0   6   3       18.31       24.27      9.71 o 
   2   6   3     1108.68     1155.08     20.41 o 
   4   6   3      140.04      150.28      8.03 o 
   6   6   3     1773.49     1881.23     20.89 o 
   8   6   3      812.66      816.09     11.67 o 
  10   6   3      360.14      383.81      7.32 o 
  12   6   3      107.23      116.62     17.20 o 
  14   6   3        4.30       12.70     10.97 o 
  16   6   3      110.64       81.03     15.07 o 
  18   6   3      414.82      497.25     40.65 o 
  20   6   3        1.75        2.98      9.37 o 
  22   6   3       46.98       71.16     12.77 o 
  24   6   3      279.17      234.25     34.19 o 
  26   6   3       29.73       31.98     12.19 o 
 -27   7   3     1726.45     1761.45     68.82 o 
 -25   7   3     1199.52     1233.07     72.64 o 
 -23   7   3     1452.41     1456.35     33.24 o 
 -21   7   3     2230.85     2351.57     94.62 o 
 -19   7   3      807.04      805.37     16.08 o 
 -17   7   3     4170.64     4294.84     55.54 o 
 -15   7   3    10494.26    10941.78    170.50 o 
 -13   7   3     4734.92     4661.14    192.35 o 
  -9   7   3     6125.21     6325.56     79.96 o 
  -7   7   3     7576.71     7687.39     54.22 o 
  -5   7   3     5091.43     4891.47     37.26 o 
  -3   7   3    12714.47    13357.35     96.59 o 
  -1   7   3     4239.72     4288.36     59.89 o 
   1   7   3    12459.51    13067.61     85.37 o 
   3   7   3    12437.74    12861.60     83.60 o 
   5   7   3    11448.01    11696.00     86.55 o 
   7   7   3     4355.36     4232.40     70.13 o 
   9   7   3     7292.26     7502.92     76.51 o 
  11   7   3     5159.10     5463.19    137.84 o 
  13   7   3     3869.59     4207.63    115.42 o 
  15   7   3     6776.63     7006.84    141.00 o 
  17   7   3     4697.93     4710.82    129.74 o 
  19   7   3     2967.59     3123.50    130.26 o 
  21   7   3     1998.47     2088.03    127.03 o 
  23   7   3     2927.56     3278.30    162.92 o 
  25   7   3     1367.46     1403.18     57.76 o 
 -24   8   3       98.26       80.42     23.17 o 
 -22   8   3      139.72      137.05     14.66 o 
 -20   8   3        7.82        5.58      4.80 o 
 -18   8   3     1410.25     1340.83     42.35 o 
 -16   8   3       23.81       16.47      5.04 o 
 -14   8   3      283.51      265.15     27.94 o 
 -12   8   3      486.12      487.26     20.45 o 
 -10   8   3       95.87       99.18      9.73 o 
  -8   8   3      193.88      212.78     10.83 o 
  -6   8   3        1.09        8.42      3.47 o 
  -4   8   3     1159.37     1126.00     20.45 o 
  -2   8   3     1146.99     1105.96     17.71 o 
   0   8   3     2169.58     2191.38     30.23 o 
   2   8   3       67.68       65.59      5.46 o 
   4   8   3      459.23      424.82     10.13 o 
   6   8   3      858.65      884.80     13.79 o 
   8   8   3      723.06      751.92     13.17 o 
  10   8   3       96.62       53.59     12.32 o 
  12   8   3        0.30        9.94     11.25 o 
  14   8   3      251.94      217.00     34.22 o 
  16   8   3       22.69       19.09     12.29 o 
  18   8   3      287.67      286.92     45.75 o 
  20   8   3        1.65       15.91     11.61 o 
  22   8   3        7.11       10.39     10.80 o 
  24   8   3        0.20       12.67     10.44 o 
 -23   9   3      567.89      631.29     34.09 o 
 -21   9   3      104.90      137.06     43.75 o 
 -19   9   3     2187.14     2372.23     48.86 o 
 -17   9   3     1175.12     1196.07     50.88 o 
 -15   9   3     4090.91     4110.39    105.74 o 
 -13   9   3     1525.70     1486.66     69.02 o 
 -11   9   3     2442.92     2533.93     67.66 o 
  -9   9   3     3701.43     3644.20     52.22 o 
  -7   9   3     3706.27     3661.34    106.65 o 
  -5   9   3     2471.33     2567.61     44.27 o 
  -3   9   3      867.35      767.57     40.91 o 
  -1   9   3      853.30      854.61     15.96 o 
   1   9   3     1038.84     1026.25     19.49 o 
   3   9   3     3499.74     3558.31     54.03 o 
   5   9   3     6435.78     6802.43    107.96 o 
   7   9   3     2184.55     2291.41     32.88 o 
   9   9   3      353.58      385.52     14.57 o 
  11   9   3      245.66      278.01     23.29 o 
  13   9   3     4604.80     5012.73    111.24 o 
  15   9   3     1256.51     1360.05    115.80 o 
  17   9   3     4355.40     4739.73    185.92 o 
  19   9   3     1579.72     1653.95     74.33 o 
  21   9   3      888.17      995.09     93.87 o 
 -22  10   3      751.86      662.76     59.57 o 
 -20  10   3       15.07       22.83      7.49 o 
 -18  10   3       19.44       21.78     12.81 o 
 -16  10   3        3.67       10.79      3.91 o 
 -14  10   3      200.91      142.04     26.36 o 
 -12  10   3      296.97      232.54     25.26 o 
 -10  10   3      330.68      305.55     20.32 o 
  -8  10   3       22.37       16.92      5.66 o 
  -6  10   3        0.35        8.32      3.22 o 
  -4  10   3      412.25      444.58     19.87 o 
  -2  10   3      645.85      588.02     30.11 o 
   0  10   3      760.53      716.62     21.75 o 
   2  10   3       91.05       86.70      7.59 o 
   4  10   3      207.07      165.37     11.34 o 
   6  10   3      261.84      233.22     13.76 o 
   8  10   3      140.98      111.81     12.12 o 
  10  10   3       25.49       20.58     11.11 o 
  12  10   3      909.37      913.05    100.79 o 
  14  10   3        0.31       38.59     11.64 o 
  16  10   3      377.46      356.55     24.17 o 
  18  10   3      113.65       85.35     21.25 o 
  20  10   3      183.86      123.76     28.99 o 
 -19  11   3      135.02      105.31     28.47 o 
 -17  11   3      698.54      579.77     64.17 o 
 -15  11   3      160.40      148.27     12.37 o 
 -13  11   3      189.67      190.18     20.64 o 
 -11  11   3      230.61      243.39     15.69 o 
  -9  11   3       17.24       29.45      9.93 o 
  -7  11   3      525.13      461.53     17.81 o 
  -5  11   3        5.11       15.05      3.98 o 
  -3  11   3      102.06       78.13      7.33 o 
  -1  11   3      182.21      138.39     36.05 o 
   1  11   3      103.31       82.68      6.63 o 
   3  11   3      132.02      100.90     16.41 o 
   5  11   3        4.49        8.08      3.18 o 
   7  11   3        8.76       14.40      7.49 o 
   9  11   3      592.02      585.16     27.30 o 
  11  11   3      730.96      684.09     32.27 o 
  13  11   3       49.78       44.92     14.05 o 
  15  11   3       56.79       62.66     16.15 o 
  17  11   3        8.87        8.76     10.43 o 
 -18  12   3       49.13       56.97     15.28 o 
 -16  12   3       93.25       81.12     11.88 o 
 -14  12   3      529.94      510.72     39.75 o 
 -12  12   3       19.01       28.55     14.69 o 
 -10  12   3        9.89        6.22      4.16 o 
  -8  12   3      259.57      256.47     20.43 o 
  -6  12   3        5.08       13.04      5.58 o 
  -4  12   3      806.71      766.28     29.78 o 
  -2  12   3      320.41      309.21     18.59 o 
   0  12   3      490.31      461.78     23.93 o 
   2  12   3        3.09        7.84      6.12 o 
   4  12   3       15.23       12.11      7.82 o 
   6  12   3      275.48      237.07     18.85 o 
   8  12   3      125.71      117.81     24.43 o 
  10  12   3      151.50      127.23     27.32 o 
  12  12   3        1.35       16.16     13.61 o 
  14  12   3       14.21        4.65      7.05 o 
 -13  13   3       27.46       22.82      6.83 o 
 -11  13   3       62.18       90.11     21.77 o 
  -9  13   3      315.53      341.90     24.99 o 
  -7  13   3       85.51       86.57      9.66 o 
  -5  13   3      973.37      929.96     31.83 o 
  -3  13   3      352.44      390.94     42.56 o 
  -1  13   3     1225.59     1153.54     36.37 o 
   1  13   3      131.85      141.77     16.92 o 
   3  13   3      883.42      951.85     30.86 o 
   5  13   3      180.11      157.77     36.58 o 
   7  13   3       78.62       68.89     13.06 o 
   9  13   3      554.29      577.79     31.18 o 
  11  13   3      675.07      710.45     38.20 o 
  -8  14   3      116.07       63.55     11.52 o 
  -6  14   3       76.17       71.36      9.84 o 
  -4  14   3       43.66       32.32      6.31 o 
  -2  14   3      155.54      147.56     17.23 o 
   0  14   3       28.31       45.07     15.41 o 
   2  14   3       39.67       31.76     10.95 o 
   6  14   3        0.76       18.85     11.63 o 
 -30   0   4      355.33      215.73     72.94 o 
 -28   0   4     1830.46     2066.19     88.67 o 
 -26   0   4      847.32      765.19     32.23 o 
 -24   0   4     2003.57     2173.00     93.52 o 
 -22   0   4       12.09       33.92      8.01 o 
 -20   0   4      214.07      217.33     20.25 o 
 -18   0   4     8031.04     8798.05    214.67 o 
 -16   0   4      843.09      851.27     62.75 o 
 -14   0   4      813.78      743.99     28.17 o 
 -12   0   4     2964.64     2980.01    122.59 o 
 -10   0   4      261.45      229.58     11.39 o 
  -8   0   4    10277.45    11157.17    141.48 o 
  -6   0   4     6066.71     6520.35     85.08 o 
  -4   0   4     9847.14    10353.42     94.30 o 
  -2   0   4      323.58      396.62     12.12 o 
   0   0   4     7985.33     8445.45     78.55 o 
   2   0   4      214.23      243.78     25.01 o 
   4   0   4     1060.21     1198.83     38.51 o 
   6   0   4      357.34      377.79     26.64 o 
   8   0   4     2318.45     2404.17     47.75 o 
  10   0   4      647.47      590.40     13.09 o 
  12   0   4     1487.54     1457.94     38.46 o 
  14   0   4      478.99      438.09     29.96 o 
  16   0   4     2100.51     2206.07     69.64 o 
  18   0   4      144.95      129.94     15.05 o 
  20   0   4     3574.97     3613.31     56.01 o 
  22   0   4      467.92      423.67     47.94 o 
  24   0   4      283.23      205.15     33.69 o 
  26   0   4        4.82        3.51      6.17 o 
 -29   1   4      536.63      434.28     41.42 o 
 -27   1   4       11.03       12.67      9.17 o 
 -25   1   4       85.57       91.17     10.10 o 
 -23   1   4     1616.06     1566.60     54.47 o 
 -21   1   4      859.53      898.75     64.19 o 
 -19   1   4      155.53      141.40     14.85 o 
 -17   1   4       14.80       19.20      8.11 o 
 -15   1   4      529.84      474.40     29.03 o 
 -13   1   4     1569.98     1539.24     30.29 o 
 -11   1   4     1138.66     1150.75     17.38 o 
  -9   1   4      531.17      416.38     19.45 o 
  -7   1   4      780.34      686.84     14.08 o 
  -5   1   4    12909.58    13518.32    118.22 o 
  -3   1   4       71.39       45.72      9.01 o 
  -1   1   4     3683.96     3724.91     52.45 o 
   1   1   4       89.02       86.12      6.15 o 
   3   1   4     7977.30     8319.28     78.66 o 
   5   1   4     2002.53     2045.41     34.57 o 
   7   1   4      698.02      555.71     12.26 o 
   9   1   4     1068.20      998.61     16.38 o 
  11   1   4      158.42      151.26     13.94 o 
  13   1   4     1169.52     1174.63     17.17 o 
  15   1   4      208.27      172.80     15.20 o 
  17   1   4        4.62        3.36      2.39 o 
  19   1   4     2063.65     2069.53     25.35 o 
  21   1   4      626.89      608.26     21.40 o 
  23   1   4      215.47      198.97     17.20 o 
  25   1   4       34.18       35.10     11.49 o 
  27   1   4       68.71       63.02     11.71 o 
 -30   2   4      222.39      220.01     32.29 o 
 -28   2   4      384.30      332.22     20.41 o 
 -26   2   4     1169.85     1193.80     94.51 o 
 -24   2   4      849.29      952.13     39.64 o 
 -22   2   4      270.39      304.28     17.37 o 
 -20   2   4     3588.14     3884.04    117.41 o 
 -18   2   4      989.51      957.27     33.37 o 
 -16   2   4     1017.56     1048.67     27.84 o 
 -14   2   4      851.07      803.17     28.31 o 
 -12   2   4     1400.98     1256.24     41.86 o 
 -10   2   4     2591.70     2587.41     39.29 o 
  -8   2   4    12286.46    13095.32    103.32 o 
  -6   2   4     9471.46     9840.19    142.02 o 
  -4   2   4      445.34      617.35     14.02 o 
  -2   2   4     5843.27     6005.51     66.57 o 
   0   2   4     5049.67     5087.25     52.74 o 
   2   2   4     3231.06     3078.24     36.85 o 
   4   2   4     1110.38     1015.53     18.09 o 
   6   2   4     3041.77     2971.90     28.38 o 
   8   2   4     5867.79     6030.38     53.76 o 
  10   2   4     2796.79     2854.88     62.24 o 
  12   2   4     3455.77     3516.20     33.76 o 
  14   2   4      220.83      220.02     28.61 o 
  16   2   4     3176.00     3085.25     91.50 o 
  18   2   4     1612.04     1599.30     24.49 o 
  20   2   4      967.23      988.48     57.72 o 
  22   2   4     1246.06     1266.95     26.91 o 
  24   2   4     1135.48     1079.23     53.02 o 
  26   2   4      986.56     1020.82     41.60 o 
 -29   3   4      142.75      114.84     16.82 o 
 -27   3   4      291.05      273.24     23.43 o 
 -25   3   4     1078.95     1091.66     37.87 o 
 -23   3   4      680.89      699.57     33.20 o 
 -21   3   4      198.12      170.94     16.54 o 
 -19   3   4      374.22      359.19     32.23 o 
 -17   3   4      591.04      538.66     22.23 o 
 -15   3   4       85.71      101.22     16.07 o 
 -13   3   4     1183.42     1113.32     32.82 o 
 -11   3   4     1220.48     1253.98     18.69 o 
  -9   3   4     1368.70     1258.96     33.33 o 
  -7   3   4     2390.48     2427.06     61.53 o 
  -5   3   4       91.40      127.45     12.74 o 
  -3   3   4      244.64      238.80     13.86 o 
  -1   3   4     6164.14     6252.16     58.57 o 
   1   3   4     3248.80     3397.35     43.32 o 
   3   3   4      876.54      799.95     13.14 o 
   5   3   4     1268.40     1233.90     19.66 o 
   7   3   4     2281.09     2282.84     31.52 o 
   9   3   4       15.55       18.58      2.94 o 
  11   3   4      848.57      815.74     11.81 o 
  13   3   4      102.95       96.07      7.40 o 
  15   3   4        1.79       14.16      6.72 o 
  17   3   4       12.54       17.67      4.22 o 
  19   3   4     2160.89     2133.91    130.26 o 
  21   3   4       87.59       58.60      9.35 o 
  23   3   4      410.81      407.55     52.57 o 
  25   3   4      387.35      297.16     61.43 o 
  27   3   4       19.73       28.03     12.79 o 
 -28   4   4      169.76      136.19     25.84 o 
 -26   4   4     1869.17     1898.58    112.88 o 
 -24   4   4       53.24       48.19      4.80 o 
 -22   4   4     1457.14     1387.57     91.26 o 
 -20   4   4     2791.57     2782.57     64.28 o 
 -18   4   4     3329.18     3347.50     78.75 o 
 -16   4   4      348.14      317.59     14.49 o 
 -14   4   4     1075.40     1041.18     19.22 o 
 -12   4   4     1115.73     1083.11     19.49 o 
 -10   4   4     4617.85     4757.66     38.41 o 
  -8   4   4     5105.17     5308.98     41.44 o 
  -6   4   4     3314.27     3335.02     33.10 o 
  -4   4   4       57.04       90.34      8.37 o 
  -2   4   4     2872.43     2691.19     32.27 o 
   0   4   4    13546.90    14096.01    107.73 o 
   2   4   4     8136.24     8309.33     66.41 o 
   4   4   4     9778.71    10479.70    117.32 o 
   6   4   4     8184.32     8541.61     90.08 o 
   8   4   4      945.51      845.88     30.38 o 
  10   4   4     8864.80     9305.11    106.07 o 
  12   4   4     5586.41     5908.28    129.28 o 
  14   4   4     5465.14     5815.61     97.50 o 
  16   4   4     1946.57     2007.64     59.57 o 
  18   4   4     2640.24     2727.31     61.90 o 
  20   4   4     1161.06     1135.29    103.47 o 
  22   4   4     2820.84     2708.81    110.01 o 
  24   4   4      971.84     1008.95     42.41 o 
  26   4   4     1371.85     1289.26     51.21 o 
 -27   5   4        3.88       14.65      7.70 o 
 -25   5   4      563.03      572.44     35.81 o 
 -23   5   4       10.71       17.20      6.75 o 
 -21   5   4      590.55      622.67     62.77 o 
 -19   5   4     2228.26     2293.17    166.73 o 
 -17   5   4      748.04      769.83     65.26 o 
 -15   5   4       13.67        8.29      4.06 o 
 -13   5   4     1118.67     1054.00     33.02 o 
 -11   5   4      351.71      301.59     17.56 o 
  -9   5   4      153.56      107.20      6.50 o 
  -7   5   4     1644.74     1618.74     23.32 o 
  -5   5   4     3083.16     3390.26    112.39 o 
  -3   5   4     2655.20     2689.06     24.10 o 
  -1   5   4     3116.55     3199.24     28.30 o 
   1   5   4      267.80      247.94      6.97 o 
   3   5   4      271.09      249.26     14.46 o 
   5   5   4      462.78      477.19     25.64 o 
   7   5   4     2171.37     2102.98     29.73 o 
   9   5   4     1199.21     1291.03     59.81 o 
  11   5   4      167.07      154.56     11.15 o 
  13   5   4      344.36      283.49     13.48 o 
  15   5   4     1199.69     1162.10     35.00 o 
  17   5   4        1.14        2.39      2.32 o 
  19   5   4      164.29      131.91     35.05 o 
  21   5   4       27.27       39.18      9.37 o 
  23   5   4      462.04      450.32     24.59 o 
  25   5   4       20.69       41.50     12.49 o 
 -26   6   4      441.26      489.34     64.90 o 
 -24   6   4      645.11      586.85     23.01 o 
 -22   6   4      309.67      327.43     23.44 o 
 -20   6   4      642.90      689.06     31.21 o 
 -18   6   4     3649.97     3930.31     74.84 o 
 -16   6   4     2894.47     3163.92     52.07 o 
 -14   6   4     1321.78     1361.31     53.06 o 
 -12   6   4      606.15      587.69     62.57 o 
 -10   6   4     1653.75     1593.42     61.72 o 
  -8   6   4      527.69      483.03     17.28 o 
  -6   6   4     1435.53     1324.94     22.35 o 
  -4   6   4     1056.21     1123.15     20.43 o 
  -2   6   4      350.06      344.74     27.11 o 
   0   6   4     5378.13     5713.84     84.14 o 
   2   6   4     5389.52     5606.76     71.80 o 
   4   6   4      780.71      691.32     16.65 o 
   6   6   4      805.32      782.41     28.76 o 
   8   6   4      531.50      516.52     19.86 o 
  10   6   4     2263.61     2350.75     36.99 o 
  12   6   4     1747.63     1813.13     27.00 o 
  14   6   4     1199.84     1073.65     20.25 o 
  16   6   4      120.94      144.87     20.62 o 
  18   6   4       97.56      105.97     12.95 o 
  20   6   4      874.86      736.82     94.40 o 
  22   6   4      184.54      184.71     16.56 o 
  24   6   4      269.35      242.90     32.33 o 
 -25   7   4      463.86      460.14     45.65 o 
 -23   7   4        4.58       18.33      6.39 o 
 -21   7   4        0.58        3.56      7.88 o 
 -19   7   4        7.77       25.67     10.05 o 
 -17   7   4       61.37       79.17     12.28 o 
 -15   7   4      737.33      650.71     58.31 o 
 -13   7   4      592.69      576.83     17.88 o 
 -11   7   4       68.78       42.52     14.84 o 
  -9   7   4       32.03       37.13      4.14 o 
  -7   7   4        0.75        3.87      3.42 o 
  -5   7   4      120.15      134.62     12.51 o 
  -3   7   4      740.93      788.48     22.13 o 
  -1   7   4     2941.04     2921.99     69.57 o 
   1   7   4      363.90      370.04     25.71 o 
   3   7   4      122.34      118.25     13.34 o 
   5   7   4      216.41      218.58     12.45 o 
   7   7   4       74.63       87.91     12.90 o 
   9   7   4       11.74       13.43      3.01 o 
  11   7   4      103.52       87.26      9.64 o 
  13   7   4      251.55      214.54     20.81 o 
  15   7   4      332.13      362.39     48.85 o 
  17   7   4       48.58       63.14     14.21 o 
  19   7   4      336.69      330.00     21.80 o 
  21   7   4        3.39       23.75     13.87 o 
  23   7   4      220.53      164.59     47.70 o 
 -24   8   4      284.59      160.86     41.22 o 
 -22   8   4       28.94       38.42      8.64 o 
 -20   8   4      515.10      504.77     29.71 o 
 -18   8   4      399.75      408.04     25.30 o 
 -16   8   4     1801.10     1996.43     87.61 o 
 -14   8   4      374.93      361.12     12.99 o 
 -12   8   4     1535.55     1535.19     34.47 o 
 -10   8   4      896.35      903.40     20.86 o 
  -8   8   4     1182.50     1157.02     29.73 o 
  -6   8   4      148.51      148.93     13.38 o 
  -4   8   4      655.30      608.99     30.33 o 
  -2   8   4     1524.74     1496.51     33.51 o 
   0   8   4      399.58      361.83     27.55 o 
   2   8   4     1017.38      981.22     30.95 o 
   4   8   4      544.35      517.34     23.44 o 
   6   8   4       81.09       90.64      9.18 o 
   8   8   4      645.48      623.19     36.49 o 
  10   8   4       63.10       39.65      9.52 o 
  12   8   4      160.19      186.10     31.60 o 
  14   8   4       21.98       26.01     12.60 o 
  16   8   4      998.38      996.30     47.93 o 
  18   8   4      340.41      395.28     22.56 o 
  20   8   4       63.02       84.25     14.36 o 
  22   8   4       66.41      107.90     16.98 o 
 -21   9   4      184.03      195.44     13.69 o 
 -19   9   4      607.13      546.92     34.28 o 
 -17   9   4     2192.31     2104.06    134.08 o 
 -15   9   4      188.18      179.09     36.84 o 
 -13   9   4     1086.25     1069.39     34.94 o 
 -11   9   4      523.25      504.04     16.31 o 
  -9   9   4      940.56      939.28     51.88 o 
  -7   9   4     2431.87     2325.31     56.44 o 
  -5   9   4      373.24      329.15     32.88 o 
  -3   9   4      604.35      621.54     31.12 o 
  -1   9   4     2650.36     2711.62     66.06 o 
   1   9   4     2485.68     2492.31     33.02 o 
   3   9   4       43.85       45.49      8.58 o 
   5   9   4      486.11      437.79     39.91 o 
   7   9   4     2170.63     2275.89    100.39 o 
   9   9   4      265.85      230.95     22.80 o 
  11   9   4     2481.74     2458.05    126.37 o 
  13   9   4      705.42      787.14     34.42 o 
  15   9   4      191.97      179.11     32.18 o 
  17   9   4      497.97      548.23     26.62 o 
  19   9   4     1017.69      866.60    134.19 o 
 -20  10   4       30.21       26.76      7.72 o 
 -18  10   4      431.42      491.77     49.73 o 
 -16  10   4      341.31      310.69     22.72 o 
 -14  10   4      779.73      783.51     26.61 o 
 -12  10   4      663.72      636.40     23.65 o 
 -10  10   4      870.18      839.77     59.86 o 
  -8  10   4     1388.61     1358.10     43.06 o 
  -6  10   4      410.86      460.66     30.78 o 
  -4  10   4     2554.31     2701.76     49.43 o 
  -2  10   4      668.61      666.73     27.54 o 
   0  10   4      715.67      742.53     45.25 o 
   2  10   4     1045.22     1058.53     18.81 o 
   4  10   4     2105.90     2083.51     64.54 o 
   6  10   4      344.69      344.83     36.30 o 
   8  10   4       53.45       48.31      9.51 o 
  10  10   4      940.29     1010.12     44.26 o 
  12  10   4     1171.28     1284.07     59.46 o 
  14  10   4     1026.01     1025.00     51.11 o 
  16  10   4      583.09      690.76     36.48 o 
 -17  11   4        6.97       10.46      3.38 o 
 -15  11   4       73.78       75.70     14.77 o 
 -13  11   4      220.95      147.44     14.78 o 
 -11  11   4       13.03       13.90      3.54 o 
  -9  11   4       26.70       27.21     10.90 o 
  -7  11   4      162.81      110.14      9.41 o 
  -5  11   4      656.63      645.86     25.90 o 
  -3  11   4      292.01      272.28     17.35 o 
  -1  11   4      952.67      882.54     33.57 o 
   1  11   4      162.26      154.75      8.16 o 
   3  11   4      591.48      600.66     19.55 o 
   5  11   4      285.46      256.81     45.11 o 
   7  11   4      166.94      110.14     13.79 o 
   9  11   4      228.15      197.95     16.70 o 
  11  11   4      410.06      400.11     23.71 o 
  13  11   4      183.01      175.34     49.46 o 
 -14  12   4      319.12      287.05     35.35 o 
 -12  12   4       73.14       64.79     11.19 o 
 -10  12   4     1083.78     1160.45     38.32 o 
  -8  12   4      414.94      412.54     20.65 o 
  -6  12   4      903.36      887.26     33.38 o 
  -4  12   4      625.26      621.67     25.02 o 
  -2  12   4     1299.53     1435.54     48.99 o 
   0  12   4      374.64      439.81     13.63 o 
   2  12   4     1544.22     1598.44     47.99 o 
   4  12   4      634.39      601.77     34.63 o 
   6  12   4      384.09      399.51     48.29 o 
   8  12   4      723.69      724.83     35.79 o 
  10  12   4     2285.05     2214.43     79.86 o 
  -9  13   4      199.51      238.68     13.73 o 
  -7  13   4      185.93      176.41     40.17 o 
  -5  13   4      215.39      177.98     18.57 o 
  -3  13   4        9.92       13.45      5.98 o 
  -1  13   4       96.08       76.43     18.31 o 
   1  13   4       63.93       79.78     13.96 o 
   3  13   4      460.67      438.28     28.15 o 
   5  13   4      360.46      377.33     24.84 o 
   7  13   4      106.94      111.64     16.65 o 
 -27   1   5        6.78        3.51      4.45 o 
 -25   1   5      327.43      322.83     24.11 o 
 -23   1   5     1275.71     1301.85     78.35 o 
 -21   1   5       95.96       97.94     13.69 o 
 -19   1   5       85.46       96.98     11.48 o 
 -17   1   5       75.67       98.24     16.12 o 
 -15   1   5        6.20       14.91     11.44 o 
 -13   1   5      683.62      649.59     42.90 o 
 -11   1   5      474.48      383.18     21.75 o 
  -9   1   5      429.62      367.90     41.94 o 
  -7   1   5     1167.46     1143.08     19.18 o 
  -5   1   5     2073.94     2040.08     76.94 o 
  -3   1   5      390.24      365.30     22.61 o 
  -1   1   5     1919.55     1893.02     20.48 o 
   1   1   5      748.77      721.59     17.43 o 
   3   1   5      305.26      239.85     21.06 o 
   5   1   5      119.30      104.42      6.70 o 
   7   1   5     1721.10     1745.97     20.26 o 
   9   1   5      770.06      810.38     21.19 o 
  11   1   5     1430.28     1395.96     22.59 o 
  13   1   5      359.61      333.88     31.04 o 
  15   1   5      635.85      647.67     82.91 o 
  17   1   5       10.27       11.02      3.90 o 
  19   1   5     4401.77     4448.52     75.08 o 
  21   1   5      714.30      675.42     34.87 o 
  23   1   5      661.40      665.73     30.16 o 
 -28   2   5       91.67       55.73     17.54 o 
 -26   2   5        0.23        9.43      4.75 o 
 -24   2   5      193.08      165.26     14.95 o 
 -22   2   5      842.83      917.93     51.94 o 
 -20   2   5        1.20        2.18      5.81 o 
 -18   2   5      906.04      866.11     51.06 o 
 -16   2   5      561.66      553.63     54.55 o 
 -14   2   5      331.57      346.77     30.87 o 
 -12   2   5      278.03      208.86     27.35 o 
 -10   2   5      174.91      163.75     13.74 o 
  -8   2   5     1896.89     1956.08     33.53 o 
  -6   2   5      753.02      738.90     23.54 o 
  -4   2   5     2939.36     2996.50     52.18 o 
  -2   2   5      351.65      346.45     29.06 o 
   0   2   5     1943.18     2006.32     51.59 o 
   2   2   5       22.15       20.61      3.86 o 
   4   2   5      221.93      266.47     15.30 o 
   6   2   5      581.99      580.90     18.69 o 
   8   2   5     2025.88     2101.89     41.83 o 
  10   2   5      570.73      600.30     18.05 o 
  12   2   5     1890.69     1845.73     29.55 o 
  14   2   5      984.09      955.02     69.69 o 
  16   2   5     1373.73     1348.95     35.46 o 
  18   2   5      346.27      318.50     29.61 o 
  20   2   5     1175.00     1191.89     36.60 o 
  22   2   5      161.01      183.01     20.47 o 
  24   2   5      575.24      557.68     29.25 o 
 -27   3   5     1242.54     1197.95     51.87 o 
 -25   3   5      393.78      368.62     47.43 o 
 -23   3   5     2770.07     2853.56    222.29 o 
 -21   3   5     3469.82     3795.61     97.71 o 
 -19   3   5     1496.79     1785.70     99.61 o 
 -17   3   5     1902.55     2071.23     39.73 o 
 -15   3   5     3106.27     3060.21     53.59 o 
 -13   3   5     1855.13     1901.60     48.66 o 
 -11   3   5     4778.65     4840.76     89.06 o 
  -9   3   5     9887.86    10763.84    133.57 o 
  -7   3   5     4459.46     4573.39    122.68 o 
  -5   3   5      364.90      334.42     27.12 o 
  -3   3   5     3181.63     3100.17     50.37 o 
  -1   3   5     3767.35     3726.57     49.87 o 
   1   3   5     4820.36     4757.99    265.39 o 
   3   3   5     3781.99     3823.92     45.16 o 
   5   3   5     4287.70     4338.09     48.73 o 
   7   3   5     2927.95     2942.44     45.47 o 
   9   3   5     3332.66     3378.51     50.92 o 
  11   3   5     3014.93     2956.75     65.95 o 
  13   3   5      926.38      895.52     29.74 o 
  15   3   5     1554.98     1572.88     25.32 o 
  17   3   5     4312.54     4439.65     50.05 o 
  19   3   5      382.84      426.29     22.22 o 
  21   3   5      810.80      741.96     51.07 o 
  23   3   5       80.57       53.03     17.68 o 
 -26   4   5       28.49       28.92     15.54 o 
 -24   4   5      173.35      162.29     16.54 o 
 -22   4   5        8.60        8.32      4.86 o 
 -20   4   5      261.70      259.95     37.94 o 
 -18   4   5       44.37       58.62     10.32 o 
 -16   4   5       42.76       58.82      7.33 o 
 -14   4   5       15.71       14.88      6.84 o 
 -12   4   5      198.65      216.93     27.25 o 
 -10   4   5     1111.08     1134.30     27.57 o 
  -8   4   5      360.56      345.24     20.17 o 
  -6   4   5      857.82      865.35     84.79 o 
  -4   4   5        9.75       14.47      4.44 o 
  -2   4   5      123.68      111.19      9.18 o 
   0   4   5      472.80      467.20     31.41 o 
   2   4   5     1049.78     1042.70     18.21 o 
   4   4   5      301.79      301.62     12.13 o 
   6   4   5      192.07      168.80     13.13 o 
   8   4   5       28.25       27.80      7.14 o 
  10   4   5      120.70       91.81      7.21 o 
  12   4   5       13.40       15.25      3.09 o 
  14   4   5      111.71      110.58     12.47 o 
  16   4   5      213.21      203.03     21.47 o 
  18   4   5       11.81       20.80      9.96 o 
  20   4   5      109.54       64.67     14.48 o 
  22   4   5        0.17       32.70     12.36 o 
 -25   5   5      200.30      160.74     20.63 o 
 -23   5   5      619.53      576.79     65.49 o 
 -21   5   5     1567.58     1757.37     54.30 o 
 -19   5   5     2403.33     2486.98     57.31 o 
 -17   5   5     2084.08     2246.57     78.28 o 
 -15   5   5     3773.36     4131.28     66.91 o 
 -13   5   5      911.67      991.34     73.61 o 
 -11   5   5     3125.66     3332.15    236.38 o 
  -9   5   5      822.62      832.45     43.81 o 
  -7   5   5     1509.74     1619.28     97.61 o 
  -5   5   5     3404.68     2425.15     67.53 o 
  -3   5   5     1142.13     1106.98     21.14 o 
  -1   5   5      327.54      337.79     20.44 o 
   1   5   5     4338.13     4541.56     68.11 o 
   3   5   5     1835.88     1791.03     33.10 o 
   5   5   5     2762.34     2880.24     44.16 o 
   7   5   5      612.26      589.30     24.43 o 
   9   5   5     2016.01     2150.76     36.05 o 
  11   5   5     2723.03     2841.48     60.02 o 
  13   5   5     3348.75     3470.35    102.82 o 
  15   5   5      733.30      755.06     29.18 o 
  17   5   5      381.78      382.55     38.22 o 
  19   5   5     1630.51     1609.53     70.35 o 
  21   5   5      534.56      493.61     55.90 o 
 -24   6   5       35.45       16.98      5.93 o 
 -22   6   5      277.45      238.88     18.86 o 
 -20   6   5       23.18       26.08      7.11 o 
 -18   6   5      147.31      126.53     16.69 o 
 -16   6   5     1395.30     1411.42     56.34 o 
 -14   6   5      764.59      833.65     30.32 o 
 -12   6   5     1109.26     1095.29     25.73 o 
 -10   6   5      596.65      661.62     30.19 o 
  -8   6   5      113.81      135.55     20.85 o 
  -6   6   5      197.26      178.72     18.42 o 
  -4   6   5     7217.23     7194.98    264.22 o 
  -2   6   5       92.96       89.40     26.09 o 
   0   6   5       36.82       31.34      6.51 o 
   2   6   5     1514.38     1530.94     35.73 o 
   4   6   5     2239.85     2306.81     36.86 o 
   6   6   5       97.50       81.20      9.97 o 
   8   6   5     1684.10     1712.23     25.29 o 
  10   6   5      222.48      229.16     21.44 o 
  12   6   5      425.11      444.83     32.25 o 
  14   6   5      956.93      992.22     38.41 o 
  16   6   5     1440.41     1510.19     67.38 o 
  18   6   5     1311.28     1324.53     60.94 o 
  20   6   5      708.27      836.96     39.83 o 
 -23   7   5        4.46        2.54      6.90 o 
 -21   7   5       16.03       16.15      5.30 o 
 -19   7   5      356.58      305.65     32.70 o 
 -17   7   5      303.26      272.75     36.78 o 
 -15   7   5        4.39       22.73      5.86 o 
 -13   7   5      226.15      217.44     36.36 o 
 -11   7   5        4.99        6.17      7.06 o 
  -9   7   5       26.94       33.17      5.47 o 
  -7   7   5       13.53       25.64      9.99 o 
  -5   7   5       33.09       41.48      7.84 o 
  -3   7   5       51.42       49.83      7.20 o 
  -1   7   5     1855.25     1934.81     31.32 o 
   1   7   5      461.83      497.00     25.06 o 
   3   7   5       21.31       27.17      3.74 o 
   5   7   5      240.87      226.87     19.28 o 
   7   7   5      728.07      691.07     15.80 o 
   9   7   5      511.30      482.59     28.23 o 
  11   7   5      197.74      206.15     41.06 o 
  13   7   5      256.08      263.02     19.09 o 
  15   7   5      157.48      189.14     16.28 o 
  17   7   5      527.67      621.78     33.13 o 
  19   7   5      238.72      247.66     39.77 o 
 -22   8   5       27.82       38.96      8.51 o 
 -20   8   5       62.17       34.34      7.63 o 
 -18   8   5        4.74        7.57      4.37 o 
 -16   8   5       21.98        5.34      8.68 o 
 -14   8   5        3.79        8.18      6.26 o 
 -12   8   5        0.46       10.51      4.35 o 
 -10   8   5       44.86       62.13      9.23 o 
  -8   8   5        3.92       11.19      5.57 o 
  -6   8   5        8.80       24.44     10.95 o 
  -4   8   5      225.25      206.26     44.87 o 
  -2   8   5       86.21       75.26     16.89 o 
   0   8   5     1190.97     1148.36     27.30 o 
   2   8   5      491.69      442.45     44.26 o 
   4   8   5        0.08        3.69      5.20 o 
   6   8   5       23.77       28.43      5.90 o 
   8   8   5       16.36       12.95      3.36 o 
  10   8   5      294.04      263.01     47.38 o 
  12   8   5        3.40       20.59     11.27 o 
  14   8   5      141.85      135.10     16.57 o 
  16   8   5       67.65       96.05     17.65 o 
  18   8   5       18.93       26.86      9.99 o 
 -19   9   5       82.56       77.86     10.24 o 
 -17   9   5       55.86       66.27     25.64 o 
 -15   9   5       22.95       15.23      6.44 o 
 -13   9   5     1174.14     1126.85     39.62 o 
 -11   9   5      744.14      759.09     71.21 o 
  -9   9   5      232.54      214.66     21.21 o 
  -7   9   5       61.49       80.45      9.12 o 
  -5   9   5      117.82      122.33     16.38 o 
  -3   9   5     2074.66     2057.38     66.97 o 
  -1   9   5     1480.86     1311.49     91.59 o 
   1   9   5     1077.98     1104.91     29.81 o 
   3   9   5      954.46     1006.24     40.90 o 
   5   9   5        4.90        8.51      9.65 o 
   7   9   5      218.92      248.01     20.24 o 
   9   9   5      224.39      177.34     28.06 o 
  11   9   5      394.96      386.72     22.08 o 
  13   9   5       43.55       97.11     15.99 o 
  15   9   5      795.79      827.86     43.78 o 
 -16  10   5      161.50      165.04     14.01 o 
 -14  10   5        1.65        4.09      9.07 o 
 -12  10   5       88.56       98.10     25.80 o 
 -10  10   5      116.36      126.54     12.79 o 
  -8  10   5      341.80      296.97     20.30 o 
  -6  10   5      233.78      225.46     12.71 o 
  -4  10   5        1.49        7.76      4.76 o 
  -2  10   5       42.84       60.67      8.86 o 
   0  10   5       66.64       74.65     10.03 o 
   2  10   5      158.49      140.45     17.12 o 
   4  10   5      234.90      190.17     19.54 o 
   6  10   5      306.02      314.21     27.40 o 
   8  10   5      604.71      549.38     24.92 o 
  10  10   5      110.38       80.24     13.78 o 
  12  10   5      106.78      146.44     17.66 o 
 -13  11   5      526.68      554.75     21.29 o 
 -11  11   5     1312.57     1304.90     39.19 o 
  -9  11   5     1349.84     1396.84     37.83 o 
  -7  11   5      638.83      660.49     33.84 o 
  -5  11   5     1772.60     1880.10     56.17 o 
  -3  11   5     1458.22     1434.10     44.63 o 
  -1  11   5     1820.90     1986.33     63.17 o 
   1  11   5     1175.61     1304.82     40.85 o 
   3  11   5     1090.21     1096.21     37.27 o 
   5  11   5      409.39      448.14     45.90 o 
   7  11   5      378.92      346.76     23.74 o 
  -8  12   5      125.26      102.50     25.81 o 
  -6  12   5      176.78      146.22      9.85 o 
  -4  12   5      305.60      311.82     53.00 o 
  -2  12   5      400.33      345.11     26.02 o 
   0  12   5        3.03        7.67      3.55 o 
   2  12   5      426.88      431.68     25.86 o 
   4  12   5      243.43      248.54     21.87 o 
 -24   0   6     1602.47     1673.44     65.43 o 
 -22   0   6     3849.96     3918.62    272.18 o 
 -20   0   6     1051.93     1182.46     56.31 o 
 -18   0   6      141.17      247.65     41.53 o 
 -16   0   6      977.97     1035.10     65.10 o 
 -14   0   6     2203.90     2431.12     63.80 o 
 -12   0   6     4769.54     5189.59    117.95 o 
 -10   0   6     3008.32     3189.07     99.55 o 
  -8   0   6      163.29      206.68     48.41 o 
  -6   0   6     6450.62     6447.79    158.66 o 
  -4   0   6     4352.96     4763.02    122.38 o 
  -2   0   6     7397.54     8049.02    192.12 o 
   0   0   6     1030.90     1006.44     35.61 o 
   2   0   6     7269.81     7712.71    186.22 o 
   6   0   6     4391.28     4633.89     95.37 o 
   8   0   6     4149.82     4591.59     97.75 o 
  10   0   6     3216.14     3297.18     74.19 o 
  12   0   6     3459.50     3526.81    142.01 o 
  14   0   6      837.72      847.58     45.55 o 
  16   0   6      216.40      250.18     25.20 o 
  18   0   6     2216.04     2316.14     77.91 o 
  20   0   6     2025.93     2039.80     70.54 o 
 -25   1   6      422.74      309.29     51.40 o 
 -23   1   6       49.88       55.73      7.41 o 
 -21   1   6      370.35      277.38     24.46 o 
 -19   1   6      182.69      193.34     51.35 o 
 -17   1   6       77.15       90.53      9.50 o 
 -15   1   6        8.82        5.85      6.01 o 
 -13   1   6      268.07      271.32     43.19 o 
 -11   1   6       30.71       48.56      6.59 o 
  -9   1   6       93.20       58.06      7.68 o 
  -7   1   6        0.45        5.44      7.57 o 
  -5   1   6     1004.65      959.45     27.73 o 
  -3   1   6        1.19        4.49      3.87 o 
  -1   1   6     1179.73     1146.06     39.35 o 
   1   1   6        0.49       20.03      4.71 o 
   3   1   6      244.48      223.83     34.54 o 
   5   1   6      115.29      103.64     15.26 o 
   7   1   6        6.99       13.62     11.47 o 
   9   1   6        5.73       18.40      6.36 o 
  11   1   6        1.87        1.38      5.11 o 
  13   1   6      189.05      156.75     11.66 o 
  15   1   6      648.94      654.16     43.69 o 
  17   1   6      280.11      208.62     33.17 o 
  19   1   6      109.25       94.48      8.50 o 
  21   1   6       29.69       30.61     11.41 o 
 -24   2   6      526.15      468.58     48.76 o 
 -22   2   6     1387.78     1352.96     85.96 o 
 -20   2   6       51.59       70.55     12.46 o 
 -18   2   6      143.72      147.04     12.07 o 
 -16   2   6      190.40      226.60     38.40 o 
 -14   2   6      477.63      545.79     62.19 o 
 -12   2   6     1142.22     1179.61     27.45 o 
 -10   2   6     2308.40     2456.46    132.54 o 
  -8   2   6      632.26      663.47     39.20 o 
  -6   2   6       76.06       63.58     17.55 o 
  -4   2   6     1849.51     2035.78     42.02 o 
  -2   2   6     1020.77     1094.87     31.40 o 
   0   2   6      615.08      592.94     40.25 o 
   2   2   6      535.65      519.91     41.07 o 
   4   2   6     1186.17     1209.08     28.71 o 
   6   2   6     1449.62     1543.01     42.06 o 
   8   2   6      801.36      844.10     19.93 o 
  10   2   6      788.67      712.42     58.66 o 
  12   2   6       50.11       52.99      8.94 o 
  14   2   6      495.92      471.49     38.33 o 
  16   2   6      965.29     1022.83     36.48 o 
  18   2   6      434.36      434.57     25.86 o 
  20   2   6       76.17       68.10     11.43 o 
 -23   3   6      240.00      200.71     40.89 o 
 -21   3   6       21.98       18.44      6.77 o 
 -19   3   6      302.51      265.03     29.60 o 
 -17   3   6        5.51       19.32      5.55 o 
 -15   3   6        9.89       15.92      3.95 o 
 -13   3   6       67.23       65.70      9.68 o 
 -11   3   6       65.97       78.04     10.73 o 
  -9   3   6       17.30       41.47     12.32 o 
  -7   3   6      515.91      429.07     43.22 o 
  -5   3   6      367.50      323.71     38.07 o 
  -3   3   6      343.66      331.85     37.37 o 
  -1   3   6        0.07       17.10      7.38 o 
   1   3   6       22.35       39.32      6.52 o 
   3   3   6      117.70      108.58     12.38 o 
   5   3   6      418.92      395.24     20.10 o 
   7   3   6       72.96       64.42      7.88 o 
   9   3   6       66.60       58.14      6.79 o 
  11   3   6       73.25       53.17      9.87 o 
  13   3   6      255.31      204.22     14.39 o 
  15   3   6      409.63      383.86     41.50 o 
  17   3   6      155.92      140.63     14.21 o 
  19   3   6      122.68       75.28     17.62 o 
 -22   4   6       65.66       84.31     11.05 o 
 -20   4   6       35.08       24.80      5.58 o 
 -18   4   6       61.02       52.81     10.55 o 
 -16   4   6      443.95      404.60     35.17 o 
 -14   4   6      114.56      138.54     20.88 o 
 -12   4   6      240.53      217.03     29.37 o 
 -10   4   6      248.74      263.71     29.80 o 
  -8   4   6      173.24      119.09     14.87 o 
  -6   4   6       23.55       24.56      5.58 o 
  -4   4   6     1242.83     1350.12     37.15 o 
  -2   4   6      206.96      202.92     28.37 o 
   0   4   6      695.70      644.66     60.25 o 
   2   4   6       28.67       34.68     11.13 o 
   4   4   6        6.03        7.06      3.29 o 
   6   4   6       74.22       54.37      7.44 o 
   8   4   6       17.51       21.80     15.75 o 
  10   4   6      209.90      201.27     21.59 o 
  12   4   6        3.79       23.03      5.47 o 
  14   4   6        5.49       13.34      4.16 o 
  16   4   6      501.10      462.81     43.54 o 
  18   4   6        2.93        1.10      9.24 o 
 -21   5   6       45.12       23.16     11.39 o 
 -19   5   6      224.43      219.15     26.40 o 
 -17   5   6      257.98      239.27     24.96 o 
 -15   5   6      192.92      162.59     17.10 o 
 -13   5   6      922.75      957.26     47.33 o 
 -11   5   6      309.59      302.88     37.94 o 
  -9   5   6        5.47       10.03     11.70 o 
  -7   5   6       23.25       32.74     11.76 o 
  -5   5   6      327.47      299.55     57.31 o 
  -3   5   6      216.78      217.04     22.24 o 
  -1   5   6      444.52      521.47     31.83 o 
   1   5   6      539.28      546.50     35.52 o 
   3   5   6       28.66       37.27      5.75 o 
   5   5   6      113.63       87.50     13.56 o 
   7   5   6       93.03      105.42     17.93 o 
   9   5   6        8.11        8.17      3.73 o 
  11   5   6       47.59       34.01      8.15 o 
  13   5   6        6.24       -2.11      9.75 o 
  15   5   6      217.52      184.86     18.44 o 
  17   5   6       14.48       12.55     13.98 o 
 -20   6   6      683.48      685.32     93.30 o 
 -18   6   6      462.35      341.67     79.11 o 
 -16   6   6     1329.13     1341.43    181.30 o 
 -14   6   6     1314.80     1090.60     65.11 o 
 -12   6   6      811.29      771.73     33.10 o 
 -10   6   6      147.57      194.89     15.55 o 
  -8   6   6      439.00      444.37     20.08 o 
  -6   6   6     2138.89     2217.78     70.91 o 
  -4   6   6     2522.21     2576.03     77.46 o 
  -2   6   6     1569.02     1622.85    142.69 o 
   0   6   6      504.31      499.83     49.99 o 
   2   6   6      131.81      140.63     17.74 o 
   4   6   6      449.72      379.69     51.46 o 
   6   6   6     1099.58     1112.36     28.02 o 
   8   6   6     1479.87     1557.14     66.55 o 
  10   6   6      649.65      658.40     28.50 o 
  12   6   6     1439.86     1408.71     63.85 o 
  14   6   6      661.55      652.82     32.89 o 
  16   6   6      554.25      642.26     33.88 o 
 -19   7   6        4.05        9.30      6.48 o 
 -17   7   6        6.66       -0.87      4.92 o 
 -15   7   6       36.06       30.94     16.11 o 
 -13   7   6      363.42      220.21     53.73 o 
 -11   7   6        2.05        9.75      5.53 o 
  -9   7   6       58.65       62.83      8.76 o 
  -7   7   6        3.90       13.09      4.81 o 
  -5   7   6      116.09      105.60     10.81 o 
  -3   7   6     1207.49     1108.56     30.47 o 
  -1   7   6       11.77       22.10      6.11 o 
   1   7   6       73.16       66.16      8.52 o 
   3   7   6       84.78       89.27     19.24 o 
   5   7   6       75.86       65.29      8.54 o 
   7   7   6      300.58      290.04     24.74 o 
   9   7   6        8.90       16.63     10.32 o 
  11   7   6      203.36      159.30     28.37 o 
  13   7   6      243.17      252.64     21.30 o 
  15   7   6      187.62      154.66     16.68 o 
 -16   8   6       94.82      156.43     25.67 o 
 -14   8   6     1466.20     1616.74     63.23 o 
 -12   8   6     1172.76     1243.20     40.27 o 
 -10   8   6      907.75      933.58     65.29 o 
  -8   8   6     1365.54     1526.87     57.31 o 
  -6   8   6      627.76      666.50     35.48 o 
  -4   8   6      897.82     1008.79     28.34 o 
  -2   8   6     4532.47     4544.35    113.18 o 
   0   8   6     3973.13     4265.10     86.85 o 
   2   8   6     1038.16     1174.17     38.97 o 
   4   8   6      691.49      668.79     64.89 o 
   6   8   6     2241.57     2315.54    141.20 o 
   8   8   6     1117.66     1253.89     59.06 o 
  10   8   6     2326.65     2662.12     94.31 o 
  12   8   6      761.90      798.28     41.64 o 
 -15   9   6       36.08       36.40      7.23 o 
 -13   9   6      161.22      175.64     35.47 o 
 -11   9   6       13.78       31.72     12.23 o 
  -9   9   6       26.22       34.88      9.12 o 
  -7   9   6        6.97       24.67      6.36 o 
  -5   9   6        0.11        8.57      4.96 o 
  -3   9   6        4.81       10.31      4.52 o 
  -1   9   6       20.03       28.53      7.34 o 
   1   9   6      131.02       95.93     15.64 o 
   3   9   6        2.97        9.85      6.40 o 
   5   9   6       79.09       92.32     20.93 o 
   7   9   6       37.26       32.95     12.40 o 
   9   9   6      156.12      147.28     31.87 o 
 -10  10   6       11.70       11.01      4.34 o 
  -8  10   6       81.70       63.31     11.85 o 
  -6  10   6      203.08      166.93     24.57 o 
  -4  10   6       37.74       17.07      5.17 o 
  -2  10   6      214.25      202.90     21.01 o 
   0  10   6      178.32      152.26     14.85 o 
   2  10   6      449.20      420.85     17.41 o 
   4  10   6       48.71       26.87     11.72 o 
 -19   1   7      411.10      407.23     38.46 o 
 -17   1   7      191.87      189.33     24.42 o 
 -15   1   7      416.90      362.43     39.14 o 
 -13   1   7      475.28      481.97     43.39 o 
 -11   1   7      591.64      602.72     52.64 o 
  -9   1   7      129.15      135.41     13.49 o 
  -7   1   7      240.96      272.11     23.58 o 
  -5   1   7       51.51       73.26     20.12 o 
  -3   1   7      281.58      251.65     32.05 o 
  -1   1   7       20.41       33.49      7.40 o 
   1   1   7      190.77      160.33     33.36 o 
   3   1   7     1159.77     1060.67     40.12 o 
   5   1   7     1038.17     1059.26     37.50 o 
   7   1   7      229.09      212.94     14.07 o 
   9   1   7      298.82      285.88     13.96 o 
  11   1   7        3.27        9.61      4.79 o 
  13   1   7       52.81       36.52      8.15 o 
  15   1   7      466.21      414.48     91.63 o 
 -18   2   7      413.56      355.56     79.81 o 
 -16   2   7     1059.21      981.68     55.72 o 
 -14   2   7      398.08      377.61     37.68 o 
 -12   2   7      171.69      153.04     18.14 o 
 -10   2   7      763.65      755.03     69.41 o 
  -8   2   7     1196.95     1137.46     77.31 o 
  -6   2   7      244.40      246.20     34.20 o 
  -4   2   7      661.78      642.35     27.92 o 
  -2   2   7       16.45       14.04      8.30 o 
   0   2   7      401.68      423.25     52.76 o 
   2   2   7      413.21      380.92     62.10 o 
   4   2   7      646.42      618.96     23.47 o 
   6   2   7      486.09      511.65     24.07 o 
   8   2   7      439.42      421.64     48.51 o 
  10   2   7      171.78      145.41     17.20 o 
  12   2   7       99.63      102.35     23.49 o 
  14   2   7      752.52      680.66     21.94 o 
 -19   3   7      273.32      215.98     37.19 o 
 -17   3   7      131.57       89.20     28.77 o 
 -15   3   7      211.43      194.22     32.02 o 
 -13   3   7      577.09      541.20     48.97 o 
 -11   3   7      785.47      791.78     78.60 o 
  -9   3   7      714.85      698.15     72.22 o 
  -7   3   7       52.36       52.57      8.28 o 
  -5   3   7      668.77      659.90     53.47 o 
  -3   3   7      713.70      783.35     31.34 o 
  -1   3   7     1156.39     1284.51     49.59 o 
   1   3   7      614.42      694.52     38.61 o 
   3   3   7      350.99      313.56     43.37 o 
   5   3   7      694.56      689.14     23.19 o 
   7   3   7     1116.24     1184.45     38.36 o 
   9   3   7      449.94      445.00     28.34 o 
  11   3   7       35.12       51.33     15.57 o 
  13   3   7      451.99      470.82     26.01 o 
 -18   4   7      105.10       65.13     14.28 o 
 -16   4   7       85.40       80.53     19.02 o 
 -14   4   7       57.44       41.31     13.28 o 
 -12   4   7        5.81       13.68      7.91 o 
 -10   4   7      397.04      331.91     29.17 o 
  -8   4   7       18.67       12.50      7.51 o 
  -6   4   7       89.32       73.65     10.30 o 
  -4   4   7      328.85      325.38     59.15 o 
  -2   4   7        4.67       11.26      6.43 o 
   0   4   7      259.11      222.12     28.84 o 
   2   4   7       83.86       77.14     10.58 o 
   4   4   7      100.02       59.45     10.76 o 
   6   4   7       65.68       53.89     24.43 o 
   8   4   7       85.96       78.58     14.39 o 
  10   4   7       41.63       31.06     10.56 o 
  12   4   7      318.49      312.74     22.03 o 
 -17   5   7      273.68      233.33     43.38 o 
 -15   5   7      519.24      423.92     55.11 o 
 -13   5   7      939.30      923.98     96.82 o 
 -11   5   7       27.04       44.72      8.58 o 
  -9   5   7       77.29       97.84     11.78 o 
  -7   5   7      648.25      538.94     65.39 o 
  -5   5   7     2891.96     2925.40    118.65 o 
  -3   5   7     1705.61     1758.34     57.60 o 
  -1   5   7      106.66      112.60     17.19 o 
   1   5   7       83.25       88.95      9.34 o 
   3   5   7      551.14      619.81     46.23 o 
   5   5   7      149.13      126.89     19.94 o 
   7   5   7      941.05      974.86     41.57 o 
   9   5   7      165.18      215.86     60.65 o 
  11   5   7      350.74      497.01     29.17 o 
 -14   6   7        1.80       12.96      4.90 o 
 -12   6   7      341.92      357.48     62.83 o 
 -10   6   7      665.28      652.17     66.21 o 
  -8   6   7       77.34       91.01     17.83 o 
  -6   6   7      208.98      207.21     23.01 o 
  -4   6   7     1063.81     1027.48     50.39 o 
  -2   6   7       20.22       18.56     14.61 o 
   0   6   7       44.25       40.21      6.27 o 
   2   6   7      105.21       71.72      9.35 o 
   4   6   7      915.23      864.33     29.81 o 
   6   6   7      102.37       99.07     16.29 o 
   8   6   7      181.52      156.01     28.59 o 
  10   6   7       91.16       86.92     13.43 o 
 -13   7   7       27.49        7.64      9.88 o 
 -11   7   7       34.70       45.97      7.24 o 
  -9   7   7      354.53      338.53     20.51 o 
  -7   7   7      568.91      461.01     71.89 o 
  -5   7   7       75.40       58.45      7.52 o 
  -3   7   7      796.21      770.41     50.77 o 
  -1   7   7      396.28      342.98     37.58 o 
   1   7   7       23.75        9.94      5.78 o 
   3   7   7        4.41        9.70      4.80 o 
   5   7   7      407.75      352.60     15.20 o 
  -8   8   7      338.69      256.15     19.49 o 
  -6   8   7      105.22       92.74     11.23 o 
  -4   8   7       34.01       24.23      7.13 o 
  -2   8   7      129.66      108.37     12.21 o 
   0   8   7      344.23      257.10     48.74 o 
   2   8   7      324.43      177.21     48.50 o 
   4   8   7      210.20      132.50     47.84 o 
 -10   0   8       75.17       39.30     14.30 o 
  -8   0   8      329.00      221.29     54.91 o 
  -6   0   8        8.66       22.97      8.54 o 
  -4   0   8       15.49        7.31      7.20 o 
  -2   0   8      792.58      750.78     42.30 o 
   0   0   8        1.62       12.27     10.30 o 
   4   0   8      155.80      151.36     21.59 o 
   6   0   8       16.74       23.69      9.75 o 
 -11   1   8       19.90        0.24      7.59 o 
  -9   1   8       64.39       28.11      5.78 o 
  -7   1   8      191.41      134.70     35.85 o 
  -5   1   8       16.89       18.20      6.45 o 
  -3   1   8      115.60       75.28     15.54 o 
  -1   1   8       19.32        8.26      7.75 o 
   1   1   8      125.66       98.59     23.35 o 
   3   1   8      261.89      205.57     56.74 o 
   5   1   8      124.38      111.60     11.92 o 
 -10   2   8      233.38      204.52     32.24 o 
  -8   2   8      514.19      457.78     50.20 o 
  -6   2   8      349.18      301.02     54.17 o 
  -4   2   8       75.34       31.37     11.69 o 
  -2   2   8      343.70      199.28     58.31 o 
   0   2   8      848.19      923.84     32.87 o 
   2   2   8      223.94      162.89     30.48 o 
   4   2   8      274.83      305.19     29.37 o 
   6   2   8      213.86      139.64     27.34 o 
  -9   3   8       90.14      118.07     24.85 o 
  -7   3   8        2.72       18.07      6.37 o 
  -5   3   8      104.26       55.88     14.65 o 
  -3   3   8        0.12        5.03      7.24 o 
  -1   3   8       58.41       47.82     11.62 o 
   1   3   8       65.65       54.93     10.79 o 
   3   3   8      133.14       77.35     14.98 o 
  -8   4   8      746.80      644.67     98.42 o 
  -6   4   8     1072.07     1011.21     44.39 o 
  -4   4   8      407.67      299.42     80.74 o 
  -2   4   8      983.88     1149.25     48.92 o 
   0   4   8     1429.75     1455.36     57.78 o 
   2   4   8      975.85      931.75     40.48 o 
                                                 
